# Supplementary material for: Distinction between Enterococcus faecium and Enterococcus lactis by a gluP PCR-Based Assay for Accurate Identification and Diagnostics
Source: Microbiol Spectr. 2022 Dec 1;10(6):e03268-22. doi: 10.1128/spectrum.03268-22 (PMC9769498; doi:10.1128/spectrum.03268-22)
Supplement: Supplemental file 1 — Supplemental material. Download spectrum.03268-22-s0001.xlsx, XLSX file, 0.2 MB [file spectrum.03268-22-s0001.xlsx]

## Sheet: Table S1
	Table S1. List of strains of E. faecium and E. lactis selected for in silico analyses and their respective Genbank Accession numbers.
	Strain	Clade	Accession Number	dDDH against E. faecium ATCC 700221T (%)
	DO	A1	GCA_000174395.2	86.6
	Aus0004	A1	GCA_000250945.1	85.6
	Aus0085	A1	GCA_000444405.1	81.6
	6E6	A1	GCA_001518735.1	85.9
	UW8175	A1	GCA_001587115.1	83.9
	ATCC700221	A1	GCA_001594345.1	100
	E39	A1	GCA_001635875.1	88.4
	ISMMS_VRE_1	A1	GCA_001720945.1	85.6
	ISMMS_VRE_7	A1	GCA_001721065.1	88
	ISMMS_VRE_11	A1	GCA_001721905.1	90.7
	E745	A1	GCA_001750885.1	92.8
	E1	A1	GCA_001886635.1	89.2
	VRE001	A1	GCA_001895905.1	84.5
	ISMMS_VRE_12	A1	GCA_001953235.1	89.2
	ISMMS_VRE_9	A1	GCA_001953255.1	89.1
	2014-VREF-41	A1	GCA_002007625.1	81.1
	2014-VREF-114	A1	GCA_002024245.1	84.4
	2014-VREF-268	A1	GCA_002025045.1	80.4
	2014-VREF-63	A1	GCA_002025065.1	81.6
	K60-39	A1	GCA_002334625.1	86
	A_020709_82	A1	GCA_002442955.1	92.3
	E240	A1	GCA_002761255.1	89.6
	E243	A1	GCA_002761275.1	89.5
	E232	A1	GCA_002777275.1	89.6
	SC4	A1	GCA_002848385.1	84.1
	Efaecium_ER03933.3A	A1	GCA_002848625.1	88.4
	Efaecium_ER04120.3A	A1	GCA_002848645.1	89.1
	Efaecium_ER04484.3A	A1	GCA_002848665.1	89.1
	Efaecium_ER04462.3A	A1	GCA_002848685.1	89.1
	Efaecium_ER04619.3A	A1	GCA_002848705.1	88.3
	Efaecium_ER04526.5A	A1	GCA_002848725.1	89.1
	Efaecium_ER04526.3A	A1	GCA_002848745.1	88
	AALTL	A1	GCA_002880635.1	89.5
	15-307-1	A1	GCA_002973755.2	78.6
	AUSMDU00004167	A1	GCA_003020685.1	82.7
	AUSMDU00004055	A1	GCA_003020705.1	84.1
	AUSMDU00004028	A1	GCA_003020725.1	88.3
	AUSMDU00004024	A1	GCA_003020745.1	85
	AUSMDU00004142	A1	GCA_003020765.1	89
	CFSAN059070	A1	GCA_003071425.1	85.5
	CFSAN059071	A1	GCA_003071445.1	85.5
	RBWH1	A1	GCA_003957785.1	84.9
	VB3025	A1	GCA_005517315.1	86.1
	VB3240	A1	GCA_005576735.1	81.5
	UAMSEF_01	A1	GCA_005886545.1	85.1
	UAMSEF_09	A1	GCA_005886715.1	83.8
	UAMSEF_20	A1	GCA_005886735.1	83.8
	HOU503	A1	GCA_005952885.1	88.8
	VRE1	A1	GCA_006007925.1	82.6
	DB-1	A1	GCA_006337045.1	82.2
	FB-1	A1	GCA_006351785.1	81.9
	515	A1	GCA_006575625.1	88.3
	VVEswe-R	A1	GCA_007917035.3	85.7
	VVEswe-S	A1	GCA_007917315.3	85.9
	V1836	A1	GCA_008728455.1	82.8
	V2937	A1	GCA_008728475.1	86.4
	LAC7.2	A1	GCA_009036045.1	80.6
	VRE	A1	GCA_009697285.1	87.2
	SRR24	A1	GCA_009734005.2	79.1
	ZY11	A1	GCA_009938075.1	84.5
	KUHS13	A1	GCA_009938285.1	81.4
	ZY2	A1	GCA_010120755.1	81.6
	BA17124	A1	GCA_012932975.2	84.4
	BP5067	A1	GCA_012932985.2	84.6
	BP3378	A1	GCA_012933055.2	83.6
	BP657	A1	GCA_012933075.2	85.1
	A7214	A1	GCA_012933165.2	85
	A6521	A1	GCA_012933195.2	85.7
	A4694	A1	GCA_012933245.2	83.5
	A3895	A1	GCA_012933265.2	90.4
	A11051	A1	GCA_012933285.2	81.3
	A15023	A1	GCA_012933295.2	90.2
	A10290	A1	GCA_012933345.2	85.9
	AML0157	A1	GCA_014490015.1	79.4
	VB3338	A1	GCA_014874615.1	83.6
	VRE3370	A1	GCA_015325925.1	84.3
	Cairo	A1	GCA_015356095.1	91.2
	VRE3363	A1	GCA_015476295.1	88
	VRE3389	A1	GCA_015999405.1	80.2
	VRE3382	A1	GCA_015999425.1	79.1
	Dallas1	A1	GCA_015999605.1	90
	Dallas5	A1	GCA_016126675.1	89.9
	Dallas91	A1	GCA_016406345.1	90
	Dallas53_1	A1	GCA_016406365.1	90.1
	Dallas55	A1	GCA_016406385.1	90.1
	Dallas66	A1	GCA_016406405.1	92.4
	Dallas83	A1	GCA_016406425.1	90.1
	Dallas17_1	A1	GCA_016406445.1	87.4
	Dallas51_4	A1	GCA_016406465.1	87.2
	Dallas16_1	A1	GCA_016406485.1	81.6
	Dallas87_1	A1	GCA_016406505.1	87.9
	Dallas71_2	A1	GCA_016406525.1	89.2
	Dallas53_2	A1	GCA_016406545.1	90.1
	Dallas57	A1	GCA_016406565.1	89.9
	Dallas93_3	A1	GCA_016406585.1	90
	Dallas93_2	A1	GCA_016406605.1	89.4
	Dallas97_1	A1	GCA_016415025.1	89.8
	Dallas103	A1	GCA_016415105.1	88.8
	Dallas100_1	A1	GCA_016415285.1	90.9
	Dallas107_1	A1	GCA_016415325.1	89.7
	Dallas111	A1	GCA_016415345.1	84.3
	Dallas124_3	A1	GCA_016415365.1	89.9
	Dallas124_1	A1	GCA_016415385.1	89.9
	Dallas144_1	A1	GCA_016415405.1	86.1
	Dallas148	A1	GCA_016415425.1	90
	Dallas137	A1	GCA_016415445.1	87.6
	Dallas131_2	A1	GCA_016415465.1	90
	Dallas163_1	A1	GCA_016415485.1	81.4
	Dallas155	A1	GCA_016415505.1	89.9
	Dallas154_1	A1	GCA_016415545.1	83.8
	Dallas158	A1	GCA_016415565.1	84
	XJ11301	A1	GCA_016642695.1	79
	WGS1811-4-7	A1	GCA_016864255.1	88.1
	AUSMDU00011555	A1	GCA_017301355.1	82.8
	VRE3355	A1	GCA_017584065.1	84
	VB13828	A1	GCA_017603725.1	80.7
	VB12993	A1	GCA_017815655.1	81.4
	VB3895	A1	GCA_017815675.1	90.4
	VB976	A1	GCA_017815695.1	80.1
	VB6171	A1	GCA_017897965.1	85.7
	VB6521	A1	GCA_017898005.1	85.7
	VB3378	A1	GCA_017898025.1	83.6
	PR01996-12	A1	GCA_018219325.1	92.8
	18-276	A1	GCA_018516925.1	85.6
	16-021	A1	GCA_018517105.1	84.6
	18-204	A1	GCA_018517145.1	89.3
	18-042	A1	GCA_018517185.1	82.4
	M20887	A1	GCA_018531665.1	87.4
	7150	A1	GCA_019356355.1	80.3
	AA620	A1	GCA_019977495.1	79
	AA622	A1	GCA_019977575.1	78.6
	HJP554	A1	GCA_020091325.1	85.7
	V1225	A1	GCA_020162155.1	82.1
	V1164	A1	GCA_020162175.1	81.9
	4995-20	A1	GCA_020221735.1	82.6
	SC1762	A1	GCA_020736585.1	79.4
	SC1762-D	A1	GCA_020736625.1	79.4
	V13-21-E11-012-001	A1	GCA_021172105.1	76.2
	NMVRE-001	A1	GCA_021228615.1	87.8
	EFE11651	A1	GCA_900044005.1	92.9
	EFE10021	A1	GCA_900066025.1	72.8
	Ef_aus00233	A1	GCA_900092475.1	82.9
	Ef_DMG1500501	A1	GCA_900094185.1	82.3
	E6043	A1	GCA_900635415.1	79.7
	E1774	A1	GCA_900638785.1	85.2
	E4402	A1	GCA_900638805.1	85.9
	E7067	A1	GCA_900639335.1	85.2
	E6055	A1	GCA_900639345.1	83.4
	E7025	A1	GCA_900639355.1	80
	E7171	A1	GCA_900639365.1	81.6
	E7040	A1	GCA_900639385.1	84.6
	E6975	A1	GCA_900639395.1	86.5
	E4457	A1	GCA_900639405.1	82.9
	E6988	A1	GCA_900639415.1	79.6
	E7098	A1	GCA_900639425.1	82.2
	E7199	A1	GCA_900639445.1	87.4
	E7237	A1	GCA_900639455.1	81.6
	E7429	A1	GCA_900639465.1	89.8
	E7240	A1	GCA_900639485.1	86.5
	E7471	A1	GCA_900639495.1	84.4
	E7356	A1	GCA_900639505.1	87.4
	E7654	A1	GCA_900639515.1	89.5
	E7663	A1	GCA_900639525.1	89.4
	E8202	A1	GCA_900639535.1	89.3
	E7933	A1	GCA_900639545.1	87
	E8172	A1	GCA_900639555.1	85.1
	E8195	A1	GCA_900639565.1	88.9
	E8014	A1	GCA_900639575.1	84.8
	E7948	A1	GCA_900639585.1	75.9
	E8377	A1	GCA_900639595.1	86.7
	E8290	A1	GCA_900639605.1	85.7
	E8328	A1	GCA_900639615.1	87.5
	E8284	A1	GCA_900639625.1	86.8
	E8927	A1	GCA_900639635.1	80.2
	E8414	A1	GCA_900639715.1	84.2
	E8423	A1	GCA_900639725.1	84.2
	E4456	A1	GCA_900639745.1	87.5
	AUS2001	A1	GCA_907163255.1	86.9
	AUS2002	A1	GCA_907163315.1	83
	USZ_VRE32_P32	A1	GCA_907165365.1	84.3
	USZ_VRE5_P5	A1	GCA_907176135.1	84.4
	USZ_VRE67_P60	A1	GCA_907176815.1	84.3
	USZ_VRE53_P46	A1	GCA_907177285.1	81.8
	NRRLB-2354	A2	GCA_000336405.1	74.6
	UC7251	A2	GCA_000411655.2	81
	64-3	A2	GCA_001298485.1	76
	LS170308	A2	GCA_002831505.1	71.4
	WEFA23	A2	GCA_002850515.1	74.6
	FDAARGOS_323	A2	GCA_002983785.1	80.7
	HPCN16	A2	GCA_003173545.1	91.9
	FSIS1608820	A2	GCA_004332055.1	76
	NM213	A2	GCA_005166365.1	77.6
	UAMSEF_08	A2	GCA_005886655.1	85.1
	F17E0263	A2	GCA_006280355.1	73.4
	N56454	A2	GCA_006351845.1	71.4
	QU 50	A2	GCA_006741355.1	70.9
	SCPM-O-B-8399	A2	GCA_012935525.	76.8
	XM27-2	A2	GCA_016642205.1	72.3
	XJ1307-1	A2	GCA_016642495.1	78.2
	XJ60309	A2	GCA_016642565.1	77.9
	XJ46307	A2	GCA_016642585.1	71.3
	XJ49307	A2	GCA_016642595.1	70.7
	XJ46301	A2	GCA_016642605.1	71.4
	XJ45306	A2	GCA_016642615.1	71.4
	XJ45303	A2	GCA_016642665.1	71.3
	XJ9302	A2	GCA_016642685.1	79.7
	XJ1306	A2	GCA_016642705.1	74.4
	XJ24308	A2	GCA_016642715.1	70.7
	XJ2303	A2	GCA_016642765.1	78.3
	XJ73-1	A2	GCA_016642785.1	75.8
	XJ9-4	A2	GCA_016642825.1	70.5
	XZ37301	A2	GCA_016643025.1	75.9
	XZ45301	A2	GCA_016643045.1	75.8
	XZ2302	A2	GCA_016643075.1	75.8
	fac90	A2	GCA_016743855.1	75.9
	PR05720-3	A2	GCA_018219285.1	78.3
	116	A2	GCA_018279145.1	75.1
	18-465	A2	GCA_018516845.1	71.3
	18-133	A2	GCA_018517025.1	80.7
	17-508	A2	GCA_018517045.1	80.7
	17-318	A2	GCA_018517065.1	76
	16-164	A2	GCA_018517085.1	74.8
	18-201	A2	GCA_018517165.1	79.6
	F88	A2	GCA_019175425.1	74.7
	F39	A2	GCA_019175445.1	72
	F179	A2	GCA_019175465.1	75.3
	AVS0243	A2	GCA_019175525.1	73.4
	VBO96	A2	GCA_019456555.1	73.6
	VBO39	A2	GCA_019456575.1	73.7
	VBR48	A2	GCA_019456595.1	73.6
	E843xGE-1-TC1	A2	GCA_019774555.1	79.1
	E0139	A2	GCA_900634805.1	74.2
	E1334	A2	GCA_900635365.1	78.7
	NCTC7174	A2	GCA_900637035.1	74.1
	E2079	A2	GCA_900638765.1	72.3
	E4227	A2	GCA_900638775.1	70.9
	E4413	A2	GCA_900638795.1	76.4
	E0595	A2	GCA_900638815.1	73.9
	E4438	A2	GCA_900638825.1	77.8
	E8691	A2	GCA_900639655.1	78.3
	E9101	A2	GCA_900639705.1	72
	E4239	A2	GCA_900640265.1	70.9
	3012STDY6244127	A2	GCA_900683475.1	78.7
	com12	B	GCA_000157635.1	63.7
	TX1330	B	GCA_000159675.1	62.6
	PC4_1	B	GCA_000178235.1	61.6
	LCT-EF90	B	GCA_000258325.1	62.9
	TX1337RF	B	GCA_000294345.2	59.6
	LCT-EF20	B	GCA_000313155.1	63
	LCT-EF258	B	GCA_000313195.1	63
	UAA1280	B	GCA_000393735.1	58.8
	SD2A-2	B	GCA_000415285.2	69.1
	UC8668	B	GCA_000499905.1	65.6
	UC7256	B	GCA_000499925.1	62.8
	T110	B	GCA_000737555.1	64.4
	L-X	B	GCA_000787065.1	64.8
	KACC15960	B	GCA_001025245.1	65.1
	KACC15700	B	GCA_001025255.1	64.8
	KACC15689	B	GCA_001025265.1	64.4
	KACC15962	B	GCA_001025315.1	63.6
	KACC16076	B	GCA_001025325.1	66.6
	KACC16093	B	GCA_001025335.1	62.5
	KACC16097	B	GCA_001025375.1	62
	KACC16100	B	GCA_001025385.1	62.5
	KACC16106	B	GCA_001025405.1	63.3
	KACC15711	B	GCA_001025435.1	63.7
	M3K31	B	GCA_001039515.1	64.4
	MJR8396B	B	GCA_001546375.1	62.5
	17OM39	B	GCA_001652715.1	64.6
	UCN73	B	GCA_001696275.1	59.8
	BM4107	B	GCA_001696285.1	60
	UCN72	B	GCA_001696305.1	55.7
	11F4_DIV0686	B	GCA_002140385.1	61.1
	7H8_DIV0219	B	GCA_002140865.1	53.5
	11F9_MSG5001	B	GCA_002141115.1	61
	1F1_DIV0518	B	GCA_002141175.1	57.2
	1F7_DIV0583	B	GCA_002141255.1	64.9
	6H2_DIV0141	B	GCA_002141355.1	63.9
	2H7_DIV0585	B	GCA_002174445.1	65
	BMpECCcat_2	B	GCA_002263125.1	64.5
	BMECCcat_4	B	GCA_002263205.1	64.5
	UBA4566	B	GCA_002387065.1	64.5
	JB00008	B	GCA_002591965.2	64.9
	Hp_7-8	B	GCA_002631225.1	67.1
	Hp_5-10	B	GCA_002631295.1	66.1
	CVM_N59653F	B	GCA_002944125.1	61.9
	CVM_N60190F	B	GCA_002944305.1	60.8
	CVM_N60001F	B	GCA_002944615.1	62.7
	CVM_N59624F	B	GCA_002944675.1	61.4
	CVM_N59613F	B	GCA_002944735.1	63.9
	CVM_N59745F	B	GCA_002944915.1	60.5
	CVM_N59711F	B	GCA_002944955.1	62.2
	CVM_N59947F	B	GCA_002944975.1	66.4
	CVM_N59943F	B	GCA_002945095.1	68.5
	CVM_N60417F	B	GCA_002945395.1	66.7
	CVM_N59531F	B	GCA_002945495.1	60
	CVM_N59559F	B	GCA_002945575.1	66.2
	CVM_N59589F	B	GCA_002946055.1	61.4
	CVM_N59513F	B	GCA_002946315.1	60.6
	CVM_N52656	B	GCA_002946855.1	64.4
	CVM_N55317	B	GCA_002947295.1	66.1
	CVM_N55290	B	GCA_002947355.1	64.9
	CVM_N55279	B	GCA_002947365.1	64.5
	CVM_N54599	B	GCA_002947775.1	63.4
	CVM_N52769	B	GCA_002948695.1	64.8
	CVM_N52732	B	GCA_002948755.1	65.9
	CVM_N54519	B	GCA_002948895.1	64.3
	HPCN13	B	GCA_003172835.1	57
	BM4105-RF	B	GCA_003269465.1	60.3
	197EA1	B	GCA_003320195.1	65.8
	283EA1	B	GCA_003320395.1	64.9
	319EA1	B	GCA_003320555.1	64.3
	55EA1	B	GCA_003320585.1	64.5
	8EA1	B	GCA_003320815.1	63.6
	KMB_624	B	GCA_003346195.1	66
	HY07	B	GCA_003574925.1	63.7
	JE1	B	GCA_003667965.1	65.9
	Gr17	B	GCA_003711605.	64.6
	P18_C_A35_2963_1	B	GCA_003795795.1	59.3
	P5_CL_A35_2938_1	B	GCA_003795905.1	60
	P5_CL_A_35_2938_1	B	GCA_003795915.1	61.3
	P12_C_A28_2916_1	B	GCA_003795975.1	63.1
	P7_C_A14_2837_1	B	GCA_003796465.1	60.6
	P12_C_A35_2951_1	B	GCA_003796745.1	63.1
	P3_C_A35_2933_1	B	GCA_003796865.1	59.8
	P16_C_A14_2855_1	B	GCA_003797365.1	60.6
	8S3	B	GCA_003862415.1	65.5
	Com15	B	GCA_004006255.1	61
	CBA7134	B	GCA_004015145.1	66.1
	SP15	B	GCA_004101305.1	66.8
	SRCM103341	B	GCA_004101385.1	65.5
	SRCM103470	B	GCA_004103475.1	64.9
	UAMSEF_24	B	GCA_004300245.1	64.1
	UBEF-41	B	GCA_005116555.1	65.4
	ARL09-409	B	GCA_005234835.1	68.4
	BSD2780061688st2_C8	B	GCA_005844995.1	62.2
	HB-1	B	GCA_006337145.1	66.2
	R10	B	GCA_006375675.1	61.7
	SN592	B	GCA_006375815.1	66.4
	C603	B	GCA_006376115.1	67.8
	TR10-27	B	GCA_006376275.1	65.4
	W148	B	GCA_006541485.1	63.4
	R2	B	GCA_006541615.1	64.2
	W141	B	GCA_006541625.1	63.8
	R26E	B	GCA_006541645.1	64.3
	R4E	B	GCA_006541685.1	64.2
	DMEA02	B	GCA_008330605.1	64.1
	R_A73	B	GCA_008365415.1	62.7
	BIOML-A3	B	GCA_009891505.1	68.2
	DT1-1	B	GCA_011745645.1	64.4
	FA3	B	GCA_011801455.1	64.5
	BIOPOP-3ALE	B	GCA_012045365.1	65
	BIOPOP-3WT	B	GCA_012045505.1	65
	SCPM-O-B-8400	B	GCA_012935425.1	65.3
	FS 86	B	GCA_013201055.1	64.4
	SWEnt-1198	B	GCA_013248515.1	62.1
	BIO4598	B	GCA_013249095.1	68.2
	cau273	B	GCA_013280535.1	64.6
	cau274	B	GCA_013280545.1	66.1
	M750	B	GCA_013371105.1	67.4
	M749	B	GCA_013371115.1	65.6
	M5123	B	GCA_013371125.1	65.8
	M755	B	GCA_013371155.1	67.7
	M754	B	GCA_013371185.1	67.4
	M641	B	GCA_013371205.1	66.2
	M2124	B	GCA_013371245.1	65.9
	M648	B	GCA_013371255.1	65.8
	M213	B	GCA_013371305.1	63.6
	M426	B	GCA_013371315.1	65.5
	M212	B	GCA_013371345.1	65.5
	M210	B	GCA_013371355.1	67.4
	M1126	B	GCA_013371365.1	65.7
	M208	B	GCA_013371415.1	65.7
	IIFCSG-B5	B	GCA_014050505.1	64.4
	TK-P5D	B	GCA_015377765.1	65.9
	Hp_5-10_05	B	GCA_900143335.1	65.3
	Hp_7-8_05	B	GCA_900143385.1	66.5
	Hp_22-12_05	B	GCA_900143455.1	63.4
	AT1E22	B	GCA_900166945.1	62.8
	4928STDY7071357	B	GCA_902159035.1	66.8
	4928STDY7071454	B	GCA_902159225.1	65.6
	4928STDY7071453	B	GCA_902159235.1	67.6
	4928STDY7071419	B	GCA_902159245.1	65.4
	4928STDY7071541	B	GCA_902159305.1	65.6
	4928STDY7071538	B	GCA_902159325.1	65.6
	4928STDY7071598	B	GCA_902159345.1	62.3
	4928STDY7071662	B	GCA_902159505.1	68.1
	4928STDY7071455	B	GCA_902160635.1	65.7
	4928STDY7071456	B	GCA_902160645.1	67.6
	4928STDY7071457	B	GCA_902160705.1	67.5
	4928STDY7071510	B	GCA_902161035.1	65.2
	4928STDY7071509	B	GCA_902161175.1	65.2
	4928STDY7071539	B	GCA_902161395.1	65.6
	4928STDY7071568	B	GCA_902161615.1	65.2
	4928STDY7071569	B	GCA_902161635.1	65.2
	4928STDY7071585	B	GCA_902161725.1	65.2
	4928STDY7071620	B	GCA_902161965.1	64.7
	4928STDY7071623	B	GCA_902161985.1	66.1
	4928STDY7071621	B	GCA_902162005.1	64
	4928STDY7071265	B	GCA_902163095.1	65.2
	4928STDY7071675	B	GCA_902163145.1	65.2
	4928STDY7071689	B	GCA_902163255.1	65.3
	4928STDY7071758	B	GCA_902164005.1	66.1
	4928STDY7387679	B	GCA_902164045.1	65.1
	4928STDY7387731	B	GCA_902164525.1	67.5
	4928STDY7387787	B	GCA_902165155.1	66.4
	4928STDY7387797	B	GCA_902165375.1	67
	4928STDY7387840	B	GCA_902165765.1	64
	4928STDY7387877	B	GCA_902165855.1	64.8
	4928STDY7387886	B	GCA_902165955.1	64.7
	4928STDY7387890	B	GCA_902165995.1	65
	4928STDY7071283	B	GCA_902166385.1	56.9
	4928STDY7071282	B	GCA_902166525.1	57
	4928STDY7071735	B	GCA_902166655.1	56.8
	4928STDY7387800	B	GCA_902166835.1	59.1
	MGYG-HGUT-02320	B	GCA_902385775.1	61.9
	CICC6078	L	GCA_009735405.1	64.4
	CICC20089	L	GCA_009735435.1	65.5
	CICC10840	L	GCA_009735445.1	66.5
	CICC20680	L	GCA_009735475.1	63
	CICC24101	L	GCA_009735495.1	65
	APC_3837	L	GCA_009896605.1	65.1
	APC_3836	L	GCA_009896635.1	65.1
	APC_3835	L	GCA_009896685.1	65.1
	APC_3831	L	GCA_009896695.1	65.1
	APC_3833	L	GCA_009896715.1	65.1
	APC_3830	L	GCA_009896725.1	65.1
	APC_3832	L	GCA_009896765.1	65
	APC_3828	L	GCA_009897405.1	65.1
	APC_3880	L	GCA_009897565.1	65.1
	APC_3827	L	GCA_009897695.1	65.1
	APC_3826	L	GCA_009897725.1	65.1
	s-7	L	GCA_013867815.1	65.2
	CCM 8412	L	GCA_015751045.1	64.5
	JCM 30200	L	GCA_015751065.1	61.5
	L2672-1	L	GCA_015751085.1	66.3
	KCTC 21015	L	GCA_015767715.1	63.2
	LMG 25958	L	GCA_015904215.1	64.1
	HPCN38	L	GCA_016599235.1	67.1
	XJ28304	L	GCA_016767495.1	66.5
	G67-2	L	GCA_016767515.1	65.2
	Tb32-6	L	GCA_016767535.1	68
	S10-4	L	GCA_016767545.1	65.3
	XJ28301	L	GCA_016767575.1	66.5
	XZ37302	L	GCA_016767595.1	67
	XZ35303	L	GCA_016767615.1	67.1
	NM31-5	L	GCA_016767635.1	65.6
	NM30-4	L	GCA_016767645.1	65
	NM29-3	L	GCA_016767675.1	64.4
	AnGM4_AISHA	L	GCA_016863785.1	65.3
	H53	L	GCA_017942505.1	65.2
	B-4989	L	GCA_018069745.1	64.9
	B-4492	L	GCA_018069825.1	64.5
	105-1	L	GCA_018397225.1	64.4
	106-1	L	GCA_018397255.1	67
	102-1	L	GCA_018397275.1	64.8
	104-1	L	GCA_018397285.1	67
	88-2	L	GCA_018397315.	64.4
	97-1	L	GCA_018397325.1	64.6
	77-1	L	GCA_018397355.1	63.2
	86-1	L	GCA_018397375.1	64.4
	76-1	L	GCA_018397385.1	65.2
	88-1	L	GCA_018397395.1	67
	73-1	L	GCA_018397435.1	67
	56-1	L	GCA_018397455.1	64.4
	55-1	L	GCA_018397485.1	64.4
	65-1	L	GCA_018397515.1	64.4
	54-1	L	GCA_018397535.1	64.4
	46-1	L	GCA_018397545.1	64.9
	44-1	L	GCA_018397575.1	66.2
	45-1	L	GCA_018397595.1	64.9
	32-1	L	GCA_018397615.1	65.5
	26-1	L	GCA_018397625.1	66.3
	28-1	L	GCA_018397655.1	64.4
	18-1	L	GCA_018397675.1	64.4
	25-1	L	GCA_018397695.1	64.4
	7-1	L	GCA_018397715.1	66.2
	6-1	L	GCA_018397725.1	63.5
	12-1	L	GCA_018397745.1	64.4
	4-1	L	GCA_018397765.1	66.2
	5-1	L	GCA_018397795.1	66.2
	1-1	L	GCA_018397815.1	64.4
	3-1	L	GCA_018397835.1	65.1
	JDM1	L	GCA_019203145.1	66.3
	CX-6-2	L	GCA_019343125.1	64.3
	EF220	L	GCA_019659145.1	65.8
	EF218	L	GCA_019659185.1	65.7
	EF216	L	GCA_019659205.1	63
	EF221	L	GCA_019662145.	64.1
	EF214	L	GCA_019662205.1	66.8
	EF217	L	GCA_019662215.1	60.7
	EF213	L	GCA_019662245.1	62.4
	EF208	L	GCA_019662335.1	66.2
	EF206	L	GCA_019662365.1	66.6
	EF207	L	GCA_019662385.1	64.2
	EF203	L	GCA_019662395.1	67.2
	EF205	L	GCA_019662405.1	66
	EF204	L	GCA_019662445.1	66.2
	EF202	L	GCA_019662465.1	64
	E843	L	GCA_019880345.1	66.6
	HJS001	L	GCA_019967715.1	66.9
	DH9003	L	GCA_020268645.1	63.4
	SCPM-O-B-8947	L	GCA_020405655.1	68.9
	SCPM-O-B-8939	L	GCA_020405675.1	66.3
	SCPM-O-B-8948	L	GCA_020405685.1	64.2
	SCPM-O-B-8931	L	GCA_020405775.1	66.8
	SCPM-O-B-8932	L	GCA_020405785.1	66.9
	SCPM-O-B-8943	L	GCA_020405815.1	66.8
	SCPM-O-B-8929	L	GCA_020405935.1	66.8
	SCPM-O-B-8930	L	GCA_020405965.1	66.9
	SCPM-O-B-8933	L	GCA_020406915.1	66.8
	SCPM-O-B-8953	L	GCA_020406935.1	65.3
	A1, A2 and B refer to E. faecium clades and L is referred to E. lactis.

## Sheet: Table S2
	Table S2. Gene alignment of gluP across the 512 genomes included in this study.
	Strain	Clade	Reference Sequence: ATGAATTATCAACAGCAAATAAAAATGCGTGCATGGTTGAGGCGACCGTTATGGACCTATGCTTTTTTAGGGATACAGACAATAGTCTTCATTATAATGGAGTTGTTTCCGCGTCTTGAAATTCCTTATTATACTGGAATGTATGGTCCTTATCTTGTTCACTTCAATGAATGGTGGCGCTTAGTGACACCAATCTTCATCCATTTTGGAGTGATGCATTTCGTCATGAACTCACTGATATTGTATTTTATGGGGCAGCAAATCGAGGCAATATACGGTCACTGGCGTTTTTTCCTGATCTATATGTTCAGCGGGATAATGGGAAATACAGCAAGTTTTGCTTTCAACGAAGCGAATGTTTTGTCTGGTGGTGCAAGCA…	736
	7150	A1	........................T.............A..A.......................................GC.......C.C..G.....A..A........A.....G..C.........G.C............................................T..............................C.............A...............C...............................C..T..C..T............T....T...................................C........T...............C................T....................C…	699
	15-307-1	A1	........................T.............A..A.......................................GCG......C.C..G.....A..A........A.....G..C.........G.C............................................T..............................C.............A...............C...............................C..T..C..T............T....T...................................C........T...............C................T....................C…	699
	16-021	A1	........................T.............A..A.......................................GCG......C.C..G.....A..A........A.....G..C.........G.C............................................T..............................C.............A...............C...............................C..T..C..T............T....T...................................C........T...............C.............G..T....................C…	699
	18-042	A1	........................T.............A..A.......................................GCG......C.C..G.....A..A........A.....G..C.........G.C............................................T..............................C.............A...............C...............................C..T..C..T............T....T...................................C........T...............C.............G..T....................C…	699
	18-204	A1	........................T.............A..A.......................................GCG......C.C..G.....A..A........A.....G..C.........G.C............................................T..............................C.............A...............C...............................C..T..C..T............T....T...................................C........T...............C................T....................C…	735
	18-276	A1	........................T.............A..A.......................................GCG......C.C..G.....A..A........A.....G..C.........G.C............................................T..............................C.............A...............C...............................C..T..C..T............T....T...................................C........T...............C.............G..T....................C…	699
	2014-VREF-114	A1	........................T.............A..A.......................................GCG......C.C..G.....A..A........A.....G..C.........G.C............................................T..............................C.............A...............C...............................C..T..C..T............T....T...................................C........T...............C................T....................C…	699
	2014-VREF-268	A1	........................T.............A..A.......................................GCG......C.C..G.....A..A........A.....G..C.........G.C............................................T..............................C.............A...............C...............................C..T..C..T............T....T...................................C........T...............C................T....................C…	699
	2014-VREF-41	A1	........................T.............A..A.......................................GCG......C.C..G.....A..A........A.....G..C.........G.C............................................T..............................C.............A...............C...............................C..T..C..T............T....T...................................C........T...............C................T....................C…	699
	2014-VREF-63	A1	........................T.............A..A.......................................GCG......C.C..G.....A..A........A.....G..C.........G.C............................................T..............................C.............A...............C...............................C..T..C..T............T....T...................................C........T...............C................T....................C…	699
	4995-20	A1	........................T.............A..A.......................................GCG......C.C..G.....A..A........A.....G..C.........G.C............................................T..............................C.............A...............C...............................C..T..C..T............T....T...................................C........T...............C................T....................C…	699
	515	A1	........................T.............A..A.......................................GCG......C.C..G.....A..A........A.....G..C.........G.C............................................T..............................C.............A...............C...............................C..T..C..T............T....T...................................C........T...............C.............G..T....................C…	699
	6E6	A1	........................T.............A..A.......................................GCG......C.C..G.....A..A........A.....G..C.........G.C............................................T..............................C.............A...............C...............................C..T..C..T............T....T...................................C........T...............C................T....................C…	699
	A_020709_82	A1	........................T.............A..A.......................................GCG......C.C..G.....A..A........A.....G..C.........G.C............................................T..............................C.............A...............C...............................C..T..C..T............T....T...................................C........T...............C................T....................C…	699
	A10290	A1	........................T.............A..A.......................................GCG......C.C..G.....A..A........A.....G..C.........G.C............................................T..............................C.............A...............C...............................C..T..C..T............T....T...................................C........T...............C................T....................C…	699
	A11051	A1	........................T.............A..A.......................................GCG......C.C..G.....A..A........A.....G..C.........G.C............................................T..............................C.............A...............C...............................C..T..C..T............T....T...................................C........T...............C................T....................C…	699
	A15023	A1	........................T.............A..A.......................................GCG......C.C..G.....A..A........A.....G..C.........G.C............................................T..............................C.............A...............C...............................C..T..C..T............T....T...................................C........T...............C.............G..T....................C…	699
	A3895	A1	........................T.............A..A.......................................GCG......C.C..G.....A..A........A.....G..C.........G.C............................................T..............................C.............A...............C...............................C..T..C..T............T....T...................................C........T...............C.............G..T....................C…	699
	A4694	A1	........................T.............A..A.......................................GCG......C.C..G.....A..A........A.....G..C.........G.C............................................T..............................C.............A...............C...............................C..T..C..T............T....T...................................C........T...............C.............G..T....................C…	699
	A6521	A1	........................T.............A..A.......................................GCG......C.C..G.....A..A........A.....G..C.........G.C............................................T..............................C.............A...............C...............................C..T..C..T............T....T...................................C........T...............C................T....................C…	699
	A7214	A1	........................T.............A..A.......................................GCG......C.C..G.....A..A........A.....G..C.........G.C............................................T..............................C.............A...............C...............................C..T..C..T............T....T...................................C........T...............C.............G..T....................C…	699
	AA620	A1	........................T.............A..A.......................................GCG......C.C..G.....A..A........A.....G..C.........G.C............................................T..............................C.............A...............C...............................C..T..C..T............T....T...................................C........T...............C.............G..T....................C…	699
	AA622	A1	........................T.............A..A.......................................GCG......C.C..G.....A..A........A.....G..C.........G.C............................................T..............................C.............A...............C...............................C..T..C..T............T....T...................................C........T...............C.............G..T....................C…	699
	AALTL	A1	........................T.............A..A.......................................GCG......C.C..G.....A..A........A.....G..C.........G.C............................................T..............................C.............A...............C...............................C..T..C..T............T....T...................................C........T...............C................T....................C…	699
	AML0157	A1	........................T.............A..A.......................................GCG......C.C..G.....A..A........A.....G..C.........G.C............................................T..............................C.............A...............C...............................C..T..C..T............T....T...................................C........T...............C................T....................C…	699
	ATCC700221	A1	........................T.............A..A.......................................GCG......C.C..G.....A..A........A.....G..C.........G.C............................................T..............................C.............A...............C...............................C..T..C..T............T....T...................................C........T...............C................T....................C…	699
	Aus0004	A1	........................T.............A..A.......................................GCG......C.C..G.....A..A........A.....G..C.........G.C............................................T..............................C.............A...............C...............................C..T..C..T............T....T...................................C........T...............C................T....................C…	699
	Aus0085	A1	........................T.............A..A.......................................GCG......C.C..G.....A..A........A.....G..C.........G.C............................................T..............................C.............A...............C...............................C..T..C..T............T....T...................................C........T...............C................T....................C…	699
	AUS2001	A1	........................T.............A..A.......................................GCG......C.C..G.....A..A........A.....G..C.........G.C............................................T..............................C.............A...............C...............................C..T..C..T............T....T...................................C........T...............C................T....................C…	699
	AUS2002	A1	........................T.............A..A.......................................GCG......C.C..G.....A..A........A.....G..C.........G.C............................................T..............................C.............A...............C...............................C..T..C..T............T....T...................................C........T...............C................T....................C…	735
	AUSMDU00004024	A1	........................T......T......A..A.......................................GCG......C.C..G.....A..A........A.....G..C.........G.C............................................T..............................C.............A...............C...............................C..T..C..T............T....T...................................C........T...............C................T....................C…	699
	AUSMDU00004028	A1	........................T.............A..A.......................................GCG......C.C..G.....A..A........A.....G..C.........G.C............................................T..............................C.............A...............C...............................C..T..C..T............T....T...................................C........T...............C................T....................C…	699
	AUSMDU00004055	A1	........................T.............A..A.......................................GCG......C.C..G.....A..A........A.....G..C.........G.C............................................T..............................C.............A...............C...............................C..T..C..T............T....T...................................C........T...............C................T....................C…	699
	AUSMDU00004142	A1	........................T.............A..A.......................................GCG......C.C..G.....A..A........A.....G..C.........G.C............................................T..............................C.............A...............C...............................C..T..C..T............T....T...................................C........T...............C................T....................C…	699
	AUSMDU00004167	A1	........................T.............A..A.......................................GCG......C.C..G.....A..A........A.....G..C.........G.C............................................T..............................C.............A...............C...............................C..T..C..T............T....T...................................C........T...............C................T....................C…	699
	AUSMDU00011555	A1	........................T.............A..A.......................................GCG......C.C..G.....A..A........A.....G..C.........G.C............................................T..............................C.............A...............C...............................C..T..C..T............T....T...................................C........T...............C................T....................C…	699
	BA17124	A1	........................T.............A..A.......................................GCG......C.C..G.....A..A........A.....G..C.........G.C............................................T..............................C.............A...............C...............................C..T..C..T............T....T...................................C........T...............C.............G..T....................C…	699
	BP3378	A1	........................T.............A..A.......................................GCG......C.C..G.....A..A........A.....G..C.........G.C............................................T..............................C.............A...............C...............................C..T..C..T............T....T...................................C........T...............C.............G..T....................C…	699
	BP5067	A1	........................T.............A..A.......................................GCG......C.C..G.....A..A........A.....G..C.........G.C............................................T..............................C.............A...............C...............................C..T..C..T............T....T...................................C........T...............C.............G..T....................C…	699
	BP657	A1	........................T.............A..A.......................................GCG......C.C..G.....A..A........A.....G..C.........G.C............................................T..............................C.............A...............C...............................C..T..C..T............T....T...................................C........T...............C.............G..T....................C…	699
	Cairo	A1	........................T.............A..A.......................................GCG......C.C..G.....A..A........A.....G..C.........G.C............................................T..............................C.............A...............C...............................C..T..C..T............T....T...................................C........T...............C................T....................C…	699
	CFSAN059070	A1	........................T......T......A..A.......................................GCG......C.C..G.....A..A........A.....G..C.........G.C............................................T..............................C.............A...............C...............................C..T..C..T............T....T...................................C........T...............C................T....................C…	699
	CFSAN059071	A1	........................T......T......A..A.......................................GCG......C.C..G.....A..A........A.....G..C.........G.C............................................T..............................C.............A...............C...............................C..T..C..T............T....T...................................C........T...............C................T....................C…	699
	Dallas1	A1	........................T.............A..A.......................................GCG......C.C..G.....A..A........A.....G..C.........G.C............................................T..............................C.............A...............C...............................C..T..C..T............T....T...................................C........T...............C................T....................C…	699
	Dallas100_1	A1	........................T.............A..A.......................................GCG......C.C..G.....A..A........A.....G..C.........G.C............................................T..............................C.............A...............C...............................C..T..C..T............T....T...................................C........T...............C................T....................C…	699
	Dallas103	A1	........................T.............A..A.......................................GCG......C.C..G.....A..A........A.....G..C.........G.C............................................T..............................C.............A...............C...............................C..T..C..T............T....T...................................C........T...............C................T....................C…	699
	Dallas107_1	A1	........................T.............A..A.......................................GCG......C.C..G.....A..A........A.....G..C.........G.C............................................T..............................C.............A...............C...............................C..T..C..T............T....T...................................C........T...............C................T....................C…	699
	Dallas111	A1	........................T.............A..A.......................................GCG......C.C..G.....A..A........A.....G..C.........G.C............................................T..............................C.............A...............C...............................C..T..C..T............T....T...................................C........T...............C................T....................C…	699
	Dallas124_1	A1	........................T.............A..A.......................................GCG......C.C..G.....A..A........A.....G..C.........G.C............................................T..............................C.............A...............C...............................C..T..C..T............T....T...................................C........T...............C................T....................C…	699
	Dallas124_3	A1	........................T.............A..A.......................................GCG......C.C..G.....A..A........A.....G..C.........G.C............................................T..............................C.............A...............C...............................C..T..C..T............T....T...................................C........T...............C................T....................C…	699
	Dallas131_2	A1	........................T.............A..A.......................................GCG......C.C..G.....A..A........A.....G..C.........G.C............................................T..............................C.............A...............C...............................C..T..C..T............T....T...................................C........T...............C................T....................C…	699
	Dallas137	A1	........................T.............A..A.......................................GCG......C.C..G.....A..A........A.....G..C.........G.C............................................T..............................C.............A...............C...............................C..T..C..T............T....T...................................C........T...............C................T....................C…	699
	Dallas144_1	A1	........................T.............A..A.......................................GCG......C.C..G.....A..A........A.....G..C.........G.C............................................T..............................C.............A...............C...............................C..T..C..T............T....T...................................C........T...............C................T....................C…	699
	Dallas148	A1	........................T.............A..A.......................................GCG......C.C..G.....A..A........A.....G..C.........G.C............................................T..............................C.............A...............C...............................C..T..C..T............T....T...................................C........T...............C................T....................C…	699
	Dallas154_1	A1	........................T.............A..A.......................................GCG......C.C..G.....A..A........A.....G..C.........G.C............................................T..............................C.............A...............C...............................C..T..C..T............T....T...................................C........T...............C................T....................C…	699
	Dallas155	A1	........................T.............A..A.......................................GCG......C.C..G.....A..A........A.....G..C.........G.C............................................T..............................C.............A...............C...............................C..T..C..T............T....T...................................C........T...............C................T....................C…	699
	Dallas158	A1	........................T.............A..A.......................................GCG......C.C..G.....A..A........A.....G..C.........G.C............................................T..............................C.............A...............C...............................C..T..C..T............T....T...................................C........T...............C................T....................C…	699
	Dallas16_1	A1	........................T.............A..A.......................................GCG......C.C..G.....A..A........A.....G..C.........G.C............................................T..............................C.............A...............C...............................C..T..C..T............T....T...................................C........T...............C.............G..T....................C…	699
	Dallas163_1	A1	........................T.............A..A.......................................GCG......C.C..G.....A..A........A.....G..C.........G.C............................................T..............................C.............A...............C...............................C..T..C..T............T....T...................................C........T...............C................T....................C…	699
	Dallas17_1	A1	........................T.............A..A.......................................GCG......C.C..G.....A..A........A.....G..C.........G.C............................................T..............................C.............A...............C...............................C..T..C..T............T....T...................................C........T...............C................T....................C…	699
	Dallas5	A1	........................T.............A..A.......................................GCG......C.C..G.....A..A........A.....G..C.........G.C............................................T..............................C.............A...............C...............................C..T..C..T............T....T...................................C........T...............C................T....................C…	699
	Dallas51_4	A1	........................T.............A..A.......................................GCG......C.C..G.....A..A........A.....G..C.........G.C............................................T..............................C.............A...............C...............................C..T..C..T............T....T...................................C........T...............C.............G..T....................C…	699
	Dallas53_1	A1	........................T.............A..A.......................................GCG......C.C..G.....A..A........A.....G..C.........G.C............................................T..............................C.............A...............C...............................C..T..C..T............T....T...................................C........T...............C................T....................C…	699
	Dallas53_2	A1	........................T.............A..A.......................................GCG......C.C..G.....A..A........A.....G..C.........G.C............................................T..............................C.............A...............C...............................C..T..C..T............T....T...................................C........T...............C................T....................C…	699
	Dallas55	A1	........................T.............A..A.......................................GCG......C.C..G.....A..A........A.....G..C.........G.C............................................T..............................C.............A...............C...............................C..T..C..T............T....T...................................C........T...............C................T....................C…	699
	Dallas57	A1	........................T.............A..A.......................................GCG......C.C..G.....A..A........A.....G..C.........G.C............................................T..............................C.............A...............C...............................C..T..C..T............T....T...................................C........T...............C................T....................C…	699
	Dallas66	A1	........................T.............A..A.......................................GCG......C.C..G.....A..A........A.....G..C.........G.C............................................T..............................C.............A...............C...............................C..T..C..T............T....T...................................C........T...............C................T....................C…	699
	Dallas71_2	A1	........................T.............A..A.......................................GCG......C.C..G.....A..A........A.....G..C.........G.C............................................T..............................C.............A...............C...............................C..T..C..T............T....T...................................C........T...............C................T....................C…	699
	Dallas83	A1	........................T.............A..A.......................................GCG......C.C..G.....A..A........A.....G..C.........G.C............................................T..............................C.............A...............C...............................C..T..C..T............T....T...................................C........T...............C................T....................C…	699
	Dallas87_1	A1	........................T.............A..A.......................................GCG......C.C..G.....A..A........A.....G..C.........G.C............................................T..............................C.............A...............C...............................C..T..C..T............T....T...................................C........T...............C................T....................C…	699
	Dallas91	A1	........................T.............A..A.......................................GCG......C.C..G.....A..A........A.....G..C.........G.C............................................T..............................C.............A...............C...............................C..T..C..T............T....T...................................C........T...............C................T....................C…	699
	Dallas93_2	A1	........................T.............A..A.......................................GCG......C.C..G.....A..A........A.....G..C.........G.C............................................T..............................C.............A...............C...............................C..T..C..T............T....T...................................C........T...............C................T....................C…	699
	Dallas93_3	A1	........................T.............A..A.......................................GCG......C.C..G.....A..A........A.....G..C.........G.C............................................T..............................C.............A...............C...............................C..T..C..T............T....T...................................C........T...............C................T....................C…	699
	Dallas97_1	A1	........................T.............A..A.......................................GCG......C.C..G.....A..A........A.....G..C.........G.C............................................T..............................C.............A...............C...............................C..T..C..T............T....T...................................C........T...............C................T....................C…	699
	DB-1	A1	........................T.............A..A.......................................G.G......C....G.....A..A........A.....G..C.........G.C............................................T..............................C.............A...............................................C..T..C..T............T........................................C........T...............C.............G..T....................C…	699
	DO	A1	........................T.............A..A.......................................GCG......C.C..G.....A..A........A.....G..C.........G.C............................................T..............................C.............A...............C...............................C..T..C..T............T....T...................................C........T...............C................T....................C…	699
	E1	A1	........................T.............A..A.......................................GCG......C.C..G.....A..A........A.....G..C.........G.C............................................T..............................C.............A...............C...............................C..T..C..T............T....T...................................C........T...............C................T....................C…	699
	E1774	A1	........................T.............A..A.......................................GCG......C.C..G.....A..A........A.....G..C.........G.C............................................T..............................C.............A...............C...............................C..T..C..T............T....T...................................C........T...............C................T....................C…	699
	E232	A1	........................T.............A..A.......................................GCG......C.C..G.....A..A........A.....G..C.........G.C............................................T..............................C.............A...............C...............................C..T..C..T............T....T...................................C........T...............C................T....................C…	699
	E240	A1	........................T.............A..A.......................................GCG......C.C..G.....A..A........A.....G..C.........G.C............................................T..............................C.............A...............C...............................C..T..C..T............T....T...................................C........T...............C................T....................C…	699
	E243	A1	........................T.............A..A.......................................GCG......C.C..G.....A..A........A.....G..C.........G.C............................................T..............................C.............A...............C...............................C..T..C..T............T....T...................................C........T...............C................T....................C…	699
	E39	A1	........................T.............A..A.......................................GCG......C.C..G.....A..A........A.....G..C.........G.C............................................T..............................C.............A...............C...............................C..T..C..T............T....T...................................C........T...............C................T....................C…	699
	E4402	A1	........................T.............A..A.......................................GCG......C.C..G.....A..A........A.....G..C.........G.C............................................T..............................C.............A...............C...............................C..T..C..T............T....T...................................C........T...............C................T....................C…	699
	E4456	A1	........................T.............A..A.......................................GCG......C.C..G.....A..A........A.....G..C.........G.C............................................T..............................C.............A...............C...............................C..T..C..T............T....T...................................C........T...............C................T....................C…	699
	E4457	A1	........................T.............A..A.......................................GCG......C.C..G.....A..A........A.....G..C.........G.C............................................T..............................C.............A...............C...............................C..T..C..T............T....T...................................C........T...............C.............G..T....................C…	699
	E6043	A1	........................T.............A..A.......................................GCG......C.C..G.....A..A........A.....G..C.........G.C............................................T..............................C.............A...............C...............................C..T..C..T............T....T...................................C........T...............C.............G..T....................C…	699
	E6055	A1	........................T.............A..A.......................................GCG......C.C..G.....A..A........A.....G..C.........G.C............................................T..............................C.............A...............C...............................C..T..C..T............T....T...................................C........T...............C................T....................C…	699
	E6975	A1	........................T.............A..A.......................................GCG......C.C..G.....A..A........A.....G..C.........G.C............................................T..............................C.............A...............C...............................C..T..C..T............T....T...................................C........T...............C................T....................C…	699
	E6988	A1	........................T.............A..A.......................................GCG......C.C..G.....A..A........A.....G..C.........G.C............................................T..............................C.............A...............C...............................C..T..C..T............T....T...................................C........T...............C.............G..T....................C…	699
	E7025	A1	........................T.............A..A.......................................GCG......C.C..G.....A..A........A.....G..C.........G.C............................................T..............................C.............A...............C...............................C..T..C..T............T....T...................................C........T...............C................T....................C…	699
	E7040	A1	........................T.............A..A.......................................GCG......C.C..G.....A..A........A.....G..C.........G.C............................................T..............................C.............A...............C...............................C..T..C..T............T....T...................................C........T...............C.............G..T....................C…	699
	E7067	A1	........................T.............A..A.......................................GCG......C.C..G.....A..A........A.....G..C.........G.C............................................T..............................C.............A...............C...............................C..T..C..T............T....T...................................C........T...............C.............G..T....................C…	699
	E7098	A1	........................T.............A..A.......................................GCG......C.C..G.....A..A........A.....G..C.........G.C............................................T..............................C.............A...............C...............................C..T..C..T............T....T...................................C........T...............C.............G..T....................C…	699
	E7171	A1	........................T.............A..A.......................................GCG......C.C..G.....A..A........A.....G..C.........G.C............................................T..............................C.............A...............C...............................C..T..C..T............T....T...................................C........T...............C................T....................C…	699
	E7199	A1	........................T.............A..A.......................................GCG......C.C..G.....A..A........A.....G..C.........G.C............................................T..............................C.............A...............C...............................C..T..C..T............T....T...................................C........T...............C................T....................C…	699
	E7237	A1	........................T.............A..A.......................................GCG......C.C..G.....A..A........A.....G..C.........G.C............................................T..............................C.............A...............C...............................C..T..C..T............T....T...................................C........T...............C................T....................C…	699
	E7240	A1	........................T.............A..A.......................................GCG......C.C..G.....A..A........A.....G..C.........G.C............................................T..............................C.............A...............C...............................C..T..C..T............T....T...................................C........T...............C................T....................C…	699
	E7356	A1	........................T.............A..A.......................................GCG......C.C..G.....A..A........A.....G..C.........G.C............................................T..............................C.............A...............C...............................C..T..C..T............T....T...................................C........T...............C................T....................C…	699
	E7429	A1	........................T.............A..A.......................................GCG......C.C..G.....A..A........A.....G..C.........G.C............................................T..............................C.............A...............C...............................C..T..C..T............T....T...................................C........T...............C................T....................C…	699
	E745	A1	........................T.............A..A.......................................GCG......C.C..G.....A..A........A.....G..C.........G.C............................................T..............................C.............A...............C...............................C..T..C..T............T....T...................................C........T...............C................T....................C…	699
	E7471	A1	........................T.............A..A.......................................GCG......C.C..G.....A..A........A.....G..C.........G.C............................................T..............................C.............A...............C...............................C..T..C..T............T....T...................................C........T...............C................T....................C…	699
	E7654	A1	........................T.............A..A.......................................GCG......C.C..G.....A..A........A.....G..C.........G.C............................................T..............................C.............A...............C...............................C..T..C..T............T....T...................................C........T...............C.............G..T....................C…	699
	E7663	A1	........................T.............A..A.......................................GCG......C.C..G.....A..A........A.....G..C.........G.C............................................T..............................C.............A...............C...............................C..T..C..T............T....T...................................C........T...............C.............G..T....................C…	699
	E7933	A1	........................T.............A..A.......................................GCG......C.C..G.....A..A........A.....G..C.........G.C............................................T..............................C.............A...............C...............................C..T..C..T............T....T...................................C........T...............C................T....................C…	699
	E7948	A1	........................T.............A..A.......................................GCG......C.C..G.....A..A........A.....G..C.........G.C............................................T..............................C.............A...............C...............................C..T..C..T............T....T...................................C........T...............C.............G..T....................C…	699
	E8014	A1	........................T.............A..A.......................................GCG......C.C..G.....A..A........A.....G..C.........G.C............................................T..............................C.............A...............C...............................C..T..C..T............T....T...................................C........T...............C................T....................C…	699
	E8172	A1	........................T.............A..A.......................................GCG......C.C..G.....A..A........A.....G..C.........G.C............................................T..............................C.............A...............C...............................C..T..C..T............T....T...................................C........T...............C.............G..T....................C…	699
	E8195	A1	........................T.............A..A.......................................GCG......C.C..G.....A..A........A.....G..C.........G.C............................................T..............................C.............A...............C...............................C..T..C..T............T....T...................................C........T...............C................T....................C…	699
	E8202	A1	........................T.............A..A.......................................GCG......C.C..G.....A..A........A.....G..C.........G.C............................................T..............................C.............A...............C...............................C..T..C..T............T....T...................................C........T...............C................T....................C…	699
	E8284	A1	........................T.............A..A.......................................GCG......C.C..G.....A..A........A.....G..C.........G.C............................................T..............................C.............A...............C...............................C..T..C..T............T....T...................................C........T...............C................T....................C…	699
	E8290	A1	........................T.............A..A.......................................GCG......C.C..G.....A..A........A.....G..C.........G.C............................................T..............................C.............A...............C...............................C..T..C..T............T....T...................................C........T...............C................T....................C…	699
	E8328	A1	........................T.............A..A.......................................GCG......C.C..G.....A..A........A.....G..C.........G.C............................................T..............................C.............A...............C...............................C..T..C..T............T....T...................................C........T...............C................T....................C…	699
	E8377	A1	........................T.............A..A.......................................GCG......C.C..G.....A..A........A.....G..C.........G.C............................................T..............................C.............A...............C...............................C..T..C..T............T....T...................................C........T...............C................T....................C…	699
	E8414	A1	........................T.............A..A.......................................GCG......C.C..G.....A..A........A.....G..C.........G.C............................................T..............................C.............A...............C...............................C..T..C..T............T....T...................................C........T...............C................T....................C…	699
	E8423	A1	........................T.............A..A.......................................GCG......C.C..G.....A..A........A.....G..C.........G.C............................................T..............................C.............A...............C...............................C..T..C..T............T....T...................................C........T...............C.............G..T....................C…	699
	E8927	A1	........................T.............A..A.......................................G.G......C....G.....A..A........A.....G..C.........G.C............................................T..............................C.............A...............................................C..T..C..T............T........................................C........T...............C.............G..T....................C…	699
	Ef_aus00233	A1	........................T.............A..A.......................................GCG......C.C..G.....A..A........A.....G..C.........G.C............................................T..............................C.............A...............C...............................C..T..C..T............T....T...................................C........T...............C................T....................C…	699
	Ef_DMG1500501	A1	........................T.............A..A.......................................GCG......C.C..G.....A..A........A.....G..C.........G.C............................................T..............................C.............A...............C...............................C..T..C..T............T....T...................................C........T...............C................T....................C…	699
	Efaecium_ER03933.3A	A1	........................T.............A..A.......................................GCG......C.C..G.....A..A........A.....G..C.........G.C............................................T..............................C.............A...............C...............................C..T..C..T............T....T...................................C........T...............C................T....................C…	699
	Efaecium_ER04120.3A	A1	........................T.............A..A.......................................GCG......C.C..G.....A..A........A.....G..C.........G.C............................................T..............................C.............A...............C...............................C..T..C..T............T....T...................................C........T...............C................T....................C…	699
	Efaecium_ER04462.3A	A1	........................T.............A..A.......................................GCG......C.C..G.....A..A........A.....G..C.........G.C............................................T..............................C.............A...............C...............................C..T..C..T............T....T...................................C........T...............C................T....................C…	699
	Efaecium_ER04484.3A	A1	........................T.............A..A.......................................GCG......C.C..G.....A..A........A.....G..C.........G.C............................................T..............................C.............A...............C...............................C..T..C..T............T....T...................................C........T...............C................T....................C…	699
	Efaecium_ER04526.3A	A1	........................T.............A..A.......................................GCG......C.C..G.....A..A........A.....G..C.........G.C............................................T..............................C.............A...............C...............................C..T..C..T............T....T...................................C........T...............C................T....................C…	699
	Efaecium_ER04526.5A	A1	........................T.............A..A.......................................GCG......C.C..G.....A..A........A.....G..C.........G.C............................................T..............................C.............A...............C...............................C..T..C..T............T....T...................................C........T...............C................T....................C…	699
	Efaecium_ER04619.3A	A1	........................T.............A..A.......................................GCG......C.C..G.....A..A........A.....G..C.........G.C............................................T..............................C.............A...............C...............................C..T..C..T............T....T...................................C........T...............C................T....................C…	699
	EFE10021	A1	........................T.............A..A.......................................G.G......C....G.....A..A........A.....G..C.........G.C............................................T..............................C.............A...............................................C..T..C..T............T....T...................................C........T...............C.............G..T....................C…	699
	EFE11651	A1	........................T.............A..A.......................................GCG......C.C..G.....A..A........A.....G..C.........G.C............................................T..............................C.............A...............C...............................C..T..C..T............T....T...................................C........T...............C................T....................C…	699
	FB-1	A1	........................T.............A..A.......................................G.G......C....G.....A..A........A.....G..C.........G.C............................................T..............................C.............A...............................................C..T..C..T............T........................................C........T...............C.............G..T....................C…	699
	HJP554	A1	........................T.............A..A.......................................GCG......C.C..G.....A..A........A.....G..C.........G.C............................................T..............................C.............A...............C...............................C..T..C..T............T....T...................................C........T...............C................T....................C…	699
	HOU503	A1	........................T.............A..A.......................................GCG......C.C..G.....A..A........A.....G..C.........G.C............................................T..............................C.............A...............C...............................C..T..C..T............T....T...................................C........T...............C................T....................C…	699
	ISMMS_VRE_1	A1	........................T.............A..A.......................................GCG......C.C..G.....A..A........A.....G..C.........G.C............................................T..............................C.............A...............C...............................C..T..C..T............T....T...................................C........T...............C................T....................C…	699
	ISMMS_VRE_11	A1	........................T.............A..A.......................................GCG......C.C..G.....A..A........A.....G..C.........G.C............................................T..............................C.............A...............C...............................C..T..C..T............T....T...................................C........T...............C................T....................C…	633
	ISMMS_VRE_12	A1	........................T.............A..A.......................................GCG......C.C..G.....A..A........A.....G..C.........G.C............................................T..............................C.............A...............C...............................C..T..C..T............T....T...................................C........T...............C................T....................C…	699
	ISMMS_VRE_7	A1	........................T.............A..A.......................................GCG......C.C..G.....A..A........A.....G..C.........G.C............................................T..............................C.............A...............C...............................C..T..C..T............T....T...................................C........T...............C................T....................C…	699
	ISMMS_VRE_9	A1	........................T.............A..A.......................................GCG......C.C..G.....A..A........A.....G..C.........G.C............................................T..............................C.............A...............C...............................C..T..C..T............T....T...................................C........T...............C................T....................C…	699
	K60-39	A1	........................T.............A..A.......................................GCG......C.C..G.....A..A........A.....G..C.........G.C............................................T..............................C.............A...............C...............................C..T..C..T............T....T...................................C........T...............C.............G..T....................C…	699
	KUHS13	A1	........................T.............A..A.......................................GCG......C.C..G.....A..A........A.....G..C.........G.C............................................T..............................C.............A...............C...............................C..T..C..T............T....T...................................C........T...............C.............G..T....................C…	699
	LAC7.2	A1	........................T.............A..A.......................................GCG......C.C..G.....A..A........A.....G..C.........G.C............................................T..............................C.............A...............C...............................C..T..C..T............T....T...................................C........T...............C.............G..T....................C…	699
	M20887	B	........................T.............A..A.......................................GCG......C.C..G.....A..A........A.....G..C.........G.C............................................T..............................C.............A...............C...............................C..T..C..T............T....T...................................C........T...............C................T....................C…	699
	NMVRE-001	A1	........................T.............A..A.......................................GCG......C.C..G.....A..A........A.....G..C.........G.C............................................T..............................C.............A...............C...............................C..T..C..T............T....T...................................C........T...............C................T....................C…	699
	PR01996-12	A1	........................T.............A..A.......................................GCG......C.C..G.....A..A........A.....G..C.........G.C............................................T..............................C.............A...............C...............................C..T..C..T............T....T...................................C........T...............C................T....................C…	699
	QU50 - gluP	A2	........................T.............A..A.......................................GC.......C.C..G.....A..A........A.....G..C.........G.C............................................T..............................C.............A...............C...............................C..T..C..T............T....T...................................C........T...............C.............G..T....................C…	699
	RBWH1	A1	........................T.............A..A.......................................GCG......C.C..G.....A..A........A.....G..C.........G.C............................................T..............................C.............A...............C...............................C..T..C..T............T....T...................................C........T...............C................T....................C…	699
	SC1762	A1	........................T.............A..A.......................................GCG......C.C..G.....A..A........A.....G..C.........G.C............................................T..............................C.............A...............C...............................C..T..C..T............T....T...................................C........T...............C.............G..T....................C…	699
	SC1762-D	A1	........................T.............A..A.......................................GCG......C.C..G.....A..A........A.....G..C.........G.C............................................T..............................C.............A...............C...............................C..T..C..T............T....T...................................C........T...............C.............G..T....................C…	699
	SC4	A1	........................T.............A..A.......................................GCG......C.C..G.....A..A........A.....G..C.........G.C............................................T..............................C.............A...............C...............................C..T..C..T............T....T...................................C........T...............C.............G..T....................C…	699
	SRR24	A1	........................T.............A..A.......................................GCG......C.C..G.....A..A........A.....G..C.........G.C............................................T..............................C.............A...............C...............................C..T..C..T............T....T...................................C........T...............C.............G..T....................C…	699
	UAMSEF_01	A1	........................T.............A..A.......................................GCG......C.C..G.....A..A........A.....G..C.........G.C............................................T..............................C.............A...............C...............................C..T..C..T............T....T...................................C........T...............C.............G..T....................C…	699
	UAMSEF_09	A1	........................T.............A..A.......................................GCG......C.C..G.....A..A........A.....G..C.........G.C............................................T..............................C.............A...............C...............................C..T..C..T............T....T...................................C........T...............C.............G..T....................C…	699
	UAMSEF_20	A1	........................T.............A..A.......................................GCG......C.C..G.....A..A........A.....G..C.........G.C............................................T..............................C.............A...............C...............................C..T..C..T............T....T...................................C........T...............C.............G..T....................C…	699
	USZ_VRE32_P32	A1	........................T.............A..A.......................................GCG......C.C..G.....A..A........A.....G..C.........G.C............................................T..............................C.............A...............C...............................C..T..C..T............T....T...................................C........T...............C................T....................C…	699
	USZ_VRE5_P5	A1	........................T.............A..A.......................................GCG......C.C..G.....A..A........A.....G..C.........G.C............................................T..............................C.............A...............C...............................C..T..C..T............T....T...................................C........T...............C................T....................C…	699
	USZ_VRE53_P46	A1	........................T.............A..A.......................................GCG......C.C..G.....A..A........A.....G..C.........G.C............................................T..............................C.............A...............C...............................C..T..C..T............T....T...................................C........T...............C................T....................C…	699
	USZ_VRE67_P60	A1	........................T.............A..A.......................................GCG......C.C..G.....A..A........A.....G..C.........G.C............................................T..............................C.............A...............C...............................C..T..C..T............T....T...................................C........T...............C................T....................C…	699
	UW8175	A1	........................T.............A..A.......................................GC.......C.C..G.....A..A........A.....G..C.........G.C............................................T..............................C.............A...............C...............................C..T..C..T............T....T...................................C........T...............C................T....................C…	699
	V1164	A1	........................T.............A..A.......................................GCG......C.C..G.....A..A........A.....G..C.........G.C............................................T..............................C.............A...............C...............................C..T..C..T............T....T...................................C........T...............C................T....................C…	699
	V1225	A1	........................T.............A..A.......................................GCG......C.C..G.....A..A........A.....G..C.........G.C............................................T..............................C.............A...............C...............................C..T..C..T............T....T...................................C........T...............C................T....................C…	699
	V13-21-E11-012-001	A1	........................T.............A..A.......................................GCG......C.C..G.....A..A........A.....G..C.........G.C............................................T..............................C.............A...............C...............................C..T..C..T............T....T...................................C........T...............C................T....................C…	699
	V1836	A1	........................T.............A..A.......................................GCG......C.C..G.....A..A........A.....G..C.........G.C............................................T..............................C.............A...............C...............................C..T..C..T............T....T...................................C........T...............C................T....................C…	699
	V2937	A1	........................T.............A..A.......................................GCG......C.C..G.....A..A........A.....G..C.........G.C............................................T..............................C.............A...............C...............................C..T..C..T............T....T...................................C........T...............C................T....................C…	699
	VB12993	A1	........................T.............A..A.......................................GCG......C.C..G.....A..A........A.....G..C.........G.C............................................T..............................C.............A...............C...............................C..T..C..T............T....T...................................C........T...............C................T....................C…	699
	VB13828	A1	........................T.............A..A.......................................GCG......C.C..G.....A..A........A.....G..C.........G.C............................................T..............................C.............A...............C...............................C..T..C..T............T....T...................................C........T...............C................T....................C…	699
	VB3025	A1	........................T.............A..A.......................................GCG......C.C..G.....A..A........A.....G..C.........G.C............................................T..............................C.............A...............C...............................C..T..C..T............T....T...................................C........T...............C.............G..T....................C…	699
	VB3240	A1	........................T.............A..A.......................................GCG......C.C..G.....A..A........A.....G..C.........G.C............................................T..............................C.............A...............C...............................C..T..C..T............T....T...................................C........T...............C.............G..T....................C…	699
	VB3338	A1	........................T.............A..A.......................................GCG......C.C..G.....A..A........A.....G..C.........G.C............................................T..............................C.............A...............C...............................C..T..C..T............T....T...................................C........T...............C.............G..T....................C…	699
	VB3378	A1	........................T.............A..A.......................................GCG......C.C..G.....A..A........A.....G..C.........G.C............................................T..............................C.............A...............C...............................C..T..C..T............T....T...................................C........T...............C.............G..T....................C…	699
	VB3895	A1	........................T.............A..A.......................................GCG......C.C..G.....A..A........A.....G..C.........G.C............................................T..............................C.............A...............C...............................C..T..C..T............T....T...................................C........T...............C.............G..T....................C…	699
	VB6171	A1	........................T.............A..A.......................................GCG......C.C..G.....A..A........A.....G..C.........G.C............................................T..............................C.............A...............C...............................C..T..C..T............T....T...................................C........T...............C................T....................C…	699
	VB6521	A1	........................T.............A..A.......................................GCG......C.C..G.....A..A........A.....G..C.........G.C............................................T..............................C.............A...............C...............................C..T..C..T............T....T...................................C........T...............C................T....................C…	699
	VB976	A1	........................T.............A..A.......................................GCG......C.C..G.....A..A........A.....G..C.........G.C............................................T..............................C.............A...............C...............................C..T..C..T............T....T...................................C........T...............C.............G..T....................C…	699
	VRE	A1	........................T.............A..A.......................................GCG......C.C..G.....A..A........A.....G..C.........G.C............................................T..............................C.............A...............C...............................C..T..C..T............T....T...................................C........T...............C................T....................C…	699
	VRE001	A1	........................T.............A..A.......................................GCG......C.C..G.....A..A........A.....G..C.........G.C............................................T..............................C.............A...............C...............................C..T..C..T............T....T...................................C........T...............C................T....................C…	699
	VRE1	A1	........................T.............A..A.......................................GCG......C.C..G.....A..A........A.....G..C.........G.C............................................T..............................C.............A...............C...............................C..T..C..T............T....T...................................C........T...............C.............G..T....................C…	699
	VRE3355	A1	........................T.............A..A.......................................GCG......C.C..G.....A..A........A.....G..C.........G.C............................................T..............................C.............A...............C...............................C..T..C..T............T....T...................................C........T...............C................T....................C…	699
	VRE3363	A1	........................T.............A..A.......................................GCG......C.C..G.....A..A........A.....G..C.........G.C............................................T..............................C.............A...............C...............................C..T..C..T............T....T...................................C........T...............C.............G..T....................C…	699
	VRE3370	A1	........................T.............A..A.......................................GCG......C.C..G.....A..A........A.....G..C.........G.C............................................T..............................C.............A...............C...............................C..T..C..T............T....T...................................C........T...............C................T....................C…	699
	VRE3382	A1	........................T.............A..A.......................................GCG......C.C..G.....A..A........A.....G..C.........G.C............................................T..............................C.............A...............C...............................C..T..C..T............T....T...................................C........T...............C................T....................C…	699
	VRE3389	A1	........................T.............A..A.......................................GCG......C.C..G.....A..A........A.....G..C.........G.C............................................T..............................C.............A...............C...............................C..T..C..T............T....T...................................C........T...............C.............G..T....................C…	699
	VVEswe-R	A1	........................T.............A..A.......................................GCG......C.C..G.....A..A........A.....G..C.........G.C............................................T..............................C.............A...............C...............................C..T..C..T............T....T...................................C........T...............C................T....................C…	699
	VVEswe-S	A1	........................T.............A..A.......................................GCG......C.C..G.....A..A........A.....G..C.........G.C............................................T..............................C.............A...............C...............................C..T..C..T............T....T...................................C........T...............C................T....................C…	699
	WGS1811-4-7	A1	........................T.............A..A.......................................GCG......C.C..G.....A..A........A.....G..C.........G.C............................................T..............................C.............A...............C...............................C..T..C..T............T....T...................................C........T...............C................T....................C…	699
	XJ11301	A1	........................T.............A..A.......................................GCG......C.C..G.....A..A........A.....G..C.........G.C............................................T..............................C.............A...............C...............................C..T..C..T............T....T...................................C........T...............C................T....................C…	699
	ZY11	A1	........................T.............A..A.......................................GCG......C.C..G.....A..A........A.....G..C.........G.C............................................T..............................C.............A...............C...............................C..T..C..T............T....T...................................C........T...............C.............G..T....................C…	699
	ZY2	A1	........................T.............A..A.......................................GCG......C.C..G.....A..A........A.....G..C.........G.C............................................T..............................C.............A...............C...............................C..T..C..T............T....T...................................C........T...............C.............G..T....................C…	699
	116	A2	........................T.............A..A.......................................G.G......C....G.....A..A........A.....G..C.........G.C............................................T..............................C.............A...............................................C..T..C..T............T....T...................................C........T...............C.............G..T....................C…	699
	16-164	A2	........................T.............A..A.......................................GCG......C.C..G.....A..A........A.....G..C.........G.C............................................T..............................C.............A...............C...............................C..T..C..T............T....T...................................C........T...............C................T....................C…	699
	17-318	A2	........................T.............A..A.......................................GCG......C.C..G.....A..A........A.....G..C.........G.C............................................T..............................C.............A...............C...............................C..T..C..T............T....T...................................C........T...............C.............G..T....................C…	699
	17-508	A2	........................T.............A..A.......................................GCG......C.C..G.....A..A........A.....G..C.........G.C............................................T..............................C.............A...............C...............................C..T..C..T............T....T...................................C........T...............C.............G..T....................C…	699
	18-133	A2	........................T.............A..A.......................................GCG......C.C..G.....A..A........A.....G..C.........G.C............................................T..............................C.............A...............C...............................C..T..C..T............T....T...................................C........T...............C.............G..T....................C…	735
	18-201	A2	........................T.............A..A.......................................GCG......C.C..G.....A..A........A.....G..C.........G.C............................................T..............................C.............A...............C...............................C..T..C..T............T....T...................................C........T...............C.............G..T....................C…	699
	18-465	A2	........................T.............A..A.......................................GCG......C.C..G.....A..A........A.....G..C.........G.C............................................T..............................C.............A...............C...............................C..T..C..T............T....T...................................C........T...............C................T....................C…	699
	3012STDY6244127	A2	........................T.............A..A.......................................GCG......C.C..G.....A..A........A.....G..C.........G.C............................................T..............................C.............A...............C...............................C..T..C..T............T....T...................................C........T...............C.............G..T....................C…	699
	64-3	A2	........................T.............A..A.......................................GCG......C.C..G.....A..A........A.....G..C.........G.C............................................T..............................C.............A...............C...............................C..T..C..T............T....T...................................C........T...............C.............G..T....................C…	699
	AVS0243	A2	........................T.............A..A.......................................GCG......C.C..G.....A..A........A.....G..C.........G.C............................................T..............................C.............A...............C...............................C..T..C..T............T....T...................................C........T...............C................T....................C…	699
	E0139	A2	........................T.............A..A.......................................GC.......C.C..G.....A..A........A.....G..C.........G.C............................................T..............................C.............A...............C...............................C..T..C..T............T....T...................................C........T...............C................T....................C…	699
	E0595	A2	........................T.............A..A.......................................GCG......C.C..G.....A..A........A.....G..C.........G.C............................................T..............................C.............A...............C...............................C..T..C..T............T....T...................................C........T...............C.............G..T....................C…	699
	E1334	A2	........................T.............A..A.......................................GCG......C.C..G.....A..A........A.....G..C.........G.C............................................T..............................C.............A...............C...............................C..T..C..T............T....T...................................C........T...............C.............G..T....................C…	699
	E2079	A2	........................T.............A..A.......................................GCG......C.C..G.....A..A........A.....G..C.........G.C............................................T..............................C.............A...............C...............................C..T..C..T............T....T...................................C........T...............C................T....................C…	699
	E4227	A2	........................T.............A..A.......................................GCG......C.C..G.....A..A........A.....G..C.........G.C............................................T..............................C.............A...............C...............................C..T..C..T............T....T...................................C........T...............C.............G..T....................C…	699
	E4239	A2	........................T.............A..A.......................................GCG......C.C..G.....A..A........A.....G..C.........G.C............................................T..............................C.............A...............C...............................C..T..C..T............T....T...................................C........T...............C.............G..T....................C…	699
	E4413	A2	........................T.............A..A.......................................GC.......C.C..G.....A..A........A.....G..C.........G.C............................................T..............................C.............A...............C...............................C..T..C..T............T....T...................................C........T...............C................T....................C…	699
	E4438	A2	........................T.............A..A.......................................GC.......C.C..G.....A..A........A.....G..C.........G.C............................................T..............................C.............A...............C...............................C..T..C..T............T....T...................................C........T...............C................T....................C…	699
	E843xGE-1-TC1	A2	........................T.............A..A.......................................GCG......C.C..G.....A..A........A.....G..C.........G.C............................................T..............................C.............A...............C...............................C..T..C..T............T....T...................................C........T...............C................T....................C…	699
	E8691	A2	........................T.............A..A.......................................GC.......C.C..G.....A..A........A.....G..C.........G.C............................................T..............................C.............A...............C...............................C..T..C..T............T....T...................................C........T...............C................T....................C…	699
	E9101	A2	........................T.............A..A.......................................GC.......C.C..G.....A..A........A.....G..C.........G.C............................................T..............................C.............A...............C...............................C..T..C..T............T....T...................................C........T...............C................T....................C…	699
	F179	A2	........................T.............A..A.......................................GCG......C.C..G.....A..A........A.....G..C.........G.C............................................T..............................C.............A...............C...............................C..T..C..T............T....T...................................C........T...............C.............G..T....................C…	699
	F17E0263	A2	........................T.............A..A.......................................GCG......C.C..G.....A..A........A.....G..C.........G.C............................................T..............................C.............A...............C...............................C..T..C..T............T....T...................................C........T...............C.............G..T....................C…	699
	F39	A2	........................T.............A..A.......................................GCG......C.C..G.....A..A........A.....G..C.........G.C............................................T..............................C.............A...............C...............................C..T..C..T............T....T...................................C........T...............C.............G..T....................C…	699
	F88	A2	.............................................................T...................................................................................................................................................................................................A.............................G.......................T....................................................................C...........G......…	699
	fac90	A2	........................T.............A..A.......................................GC.......C.C..G.....A..A........A.....G..C.........G.C............................................T..............................C.............A...............C...............................C..T..C..T............T....T...................................C........T...............C................T....................C…	699
	FDAARGOS_323	A2	........................T.............A..A.......................................GC.......C.C..G.....A..A........A.....G..C.........G.C............................................T..............................C.............A...............C...............................C..T..C..T............T....T...................................C........T...............C................T....................C…	699
	FSIS1608820	A2	........................T.............A..A.......................................GCG......C.C..G.....A..A........A.....G..C.........G.C............................................T..............................C.............A...............C...............................C..T..C..T............T....T...................................C........T...............C.............G..T....................C…	699
	HPCN16	A2	........................T.............A..A.......................................GCG......C.C..G.....A..A........A.....G..C.........G.C............................................T..............................C.............A...............C...............................C..T..C..T............T....T...................................C........T...............C.............G..T....................C…	699
	LS170308	A2	........................T.............A..A.......................................GCG......C.C..G.....A..A........A.....G..C.........G.C..................A.........................T..............................C.............A...............C...............................C..T..C..T............T....T...................................C........T...............C................T....................C…	699
	N56454	A2	........................T.............A..A.......................................GCG......C.C..G.....A..A........A.....G..C.........G.C............................................T..............................C.............A...............C...............................C..T..C..T............T....T...................................C........T...............C.............G..T....................C…	699
	NCTC7174	A2	........................T.............A..A.......................................GCG......C.C..G.....A..A........A.....G..C.........G.C............................................T..............................C.............A...............................................C..T..C..T............T....T...................................C........T...............C.............G..T....................C…	699
	NM213	A2	........................T.............A..A.......................................GCG......C.C..G.....A..A........A.....G..C.........G.C............................................T..............................C.............A...............C...............................C..T..C..T............T....T...................................C........T...............C.............G..T....................C…	699
	NRRLB-2354	A2	........................T.............A..A.......................................GCG......C.C..G.....A..A........A.....G..C.........G.C............................................T..............................C.............A...............C...............................C..T..C..T............T....T...................................C........T...............C.............G..T....................C…	699
	PR05720-3	A2	........................T.............A..A.......................................GC.......C.C..G.....A..A........A.....G..C.........G.C............................................T..............................C.............A...............C...............................C..T..C..T............T....T...................................C........T...............C................T....................C…	699
	SCPM-O-B-8399	A2	........................T.............A..A.......................................GCG......C.C..G.....A..A........A.....G..C.........G.C............................................T..............................C.............A...............................................C..T..C..T............T....T...................................C........T...............C.............G..T....................C…	699
	UAMSEF_08	A2	........................T.............A..A.......................................GCG......C.C..G.....A..A........A.....G..C.........G.C............................................T..............................C.............A...............C...............................C..T..C..T............T....T...................................C........T...............C.............G..T....................C…	699
	UC7251 - gluP	A2	........................T.............A..A.......................................GCG......C.C..G.....A..A........A.....G..C.........G.C............................................T..............................C.............A...............C...............................C..T..C..T............T....T...................................C........T...............C................T....................C…	699
	VBO39	A2	........................T.............A..A.......................................GC.......C.C..G.....A..A........A.....G..C.........G.C............................................T..............................C.............A...............C...............................C..T..C..T............T....T...................................C........T...............C................T....................C…	699
	VBO96	A2	........................T.............A..A.......................................GC.......C.C..G.....A..A........A.....G..C.........G.C............................................T..............................C.............A...............C...............................C..T..C..T............T....T...................................C........T...............C................T....................C…	699
	VBR48	A2	........................T.............A..A.......................................GC.......C.C..G.....A..A........A.....G..C.........G.C............................................T..............................C.............A...............C...............................C..T..C..T............T....T...................................C........T...............C................T....................C…	699
	WEFA23	A2	........................T.............A..A.......................................GC.......C.C..G.....A..A........A.....G..C.........G.C............................................T..............................C.............A...............C...............................C..T..C..T............T....T...................................C........T...............C................T....................C…	699
	XJ1306	A2	........................T.............A..A.......................................GCG......C.C..G.....A..A........A.....G..C.........G.C............................................T..............................C.............A...............................................C..T..C..T............T....T...................................C........T...............C.............G..T....................C…	699
	XJ1307-1	A2	........................T.............A..A.......................................GC.......C.C..G.....A..A........A.....G..C.........G.C............................................T..............................C.............A...............C...............................C..T..C..T............T....T...................................C........T...............C................T....................C…	699
	XJ2303	A2	........................T.............A..A.......................................GC.......C.C..G.....A..A........A.....G..C.........G.C............................................T..............................C.............A...............C...............................C..T..C..T............T....T...................................C........T...............C................T....................C…	699
	XJ24308	A2	........................T.............A..A.......................................GC.......C.C..G.....A..A........A.....G..C.........G.C............................................T..............................C.............A...............C...............................C..T..C..T............T....T...................................C........T...............C................T....................C…	699
	XJ45303	A2	........................T.............A..A.......................................GCG......C.C..G.....A..A........A.....G..C.........G.C............................................T..............................C.............A...............................................C..T..C..T............T....T...................................C........T...............C.............G..T....................C…	699
	XJ45306	A2	........................T.............A..A.......................................GCG......C.C..G.....A..A........A.....G..C.........G.C............................................T..............................C.............A...............................................C..T..C..T............T....T...................................C........T...............C.............G..T....................C…	699
	XJ46301	A2	........................T.............A..A.......................................GCG......C.C..G.....A..A........A.....G..C.........G.C............................................T..............................C.............A...............................................C..T..C..T............T....T...................................C........T...............C.............G..T....................C…	699
	XJ46307	A2	........................T.............A..A.......................................GCG......C.C..G.....A..A........A.....G..C.........G.C............................................T..............................C.............A...............................................C..T..C..T............T....T...................................C........T...............C.............G..T....................C…	699
	XJ49307	A2	........................T.............A..A.......................................GC.......C.C..G.....A..A........A.....G..C.........G.C............................................T..............................C.............A...............C...............................C..T..C..T............T....T...................................C........T...............C................T....................C…	699
	XJ60309	A2	........................T.............A..A.......................................GC.......C.C..G.....A..A........A.....G..C.........G.C............................................T..............................C.............A...............C...............................C..T..C..T............T....T...................................C........T...............C................T....................C…	699
	XJ73-1	A2	........................T.............A..A.......................................GCG......C.C..G.....A..A........A.....G..C.........G.C............................................T..............................C.............A...............C...............................C..T..C..T............T....T...................................C........T...............C.............G..T....................C…	699
	XJ9302	A2	........................T.............A..A.......................................GC.......C.C..G.....A..A........A.....G..C.........G.C............................................T..............................C.............A...............C...............................C..T..C..T............T....T...................................C........T...............C................T....................C…	699
	XJ9-4	A2	........................T.............A..A.......................................GC.......C.C..G.....A..A........A.....G..C.........G.C............................................T..............................C.............A...............C...............................C..T..C..T............T....T...................................C........T...............C................T....................C…	699
	XM27-2	A2	........................T.............A..A.......................................GC.......C.C..G.....A..A........A.....G..C.........G.C............................................T..............................C.............A...............C...............................C..T..C..T............T....T...................................C........T...............C................T....................C…	699
	XZ2302	A2	........................T.............A..A.......................................GCG......C.C..G.....A..A........A.....G..C.........G.C............................................T..............................C.............A...............C...............................C..T..C..T............T....T...................................C........T...............C.............G..T....................C…	699
	XZ37301	A2	........................T.............A..A.......................................GCG......C.C..G.....A..A........A.....G..C.........G.C............................................T..............................C.............A...............C...............................C..T..C..T............T....T...................................C........T...............C.............G..T....................C…	699
	XZ45301	A2	........................T.............A..A.......................................GCG......C.C..G.....A..A........A.....G..C.........G.C............................................T..............................C.............A...............C...............................C..T..C..T............T....T...................................C........T...............C.............G..T....................C…	699
	11F4_DIV0686	B	.............................................................T......G............................................................................................................................................................................................A.............................G.......................................................................C................................A......…	699
	11F9_MSG5001	B	....................................................................G............................................................................................................................................................................................A......................................................................................................................................A......…	699
	17OM39	B	....................................................................G............................................................................................................................................................................................A......................................................................................................................................A......…	699
	197EA1	B	..........................A..................................T...................................................................................................................................................................................................A.............................G.......................T....................................................................C...........G......…	699
	1F1_DIV0518	B	.............................................................T......G..........................................................................................................................................................................................................................G........................................................................................................A......…	699
	1F7_DIV0583	B	....................................................................G............................................................................................................................................................................................A...............................................C......................................................................................A......…	699
	283EA1	B	....................................................................G............................................................................................................................................................................................A......................................................................................................................................A......…	699
	2H7_DIV0585	B	....................................................................G............................................................................................................................................................................................A...............................................C......................................................................................A......…	699
	319EA1	B	....................................................................G............................................................................................................................................................................................A......................................................................................................................................A......…	699
	4928STDY7071265	B	.............................................................T......G..........................................................................................................................................................................................................................G........................................................................................................A......…	699
	4928STDY7071282	B	.............................................................T......G..........................................................................................................................................................................................................................G........................................................................................................A......…	699
	4928STDY7071283	B	.............................................................T......G..........................................................................................................................................................................................................................G........................................................................................................A......…	699
	4928STDY7071357	B	....................................................................G............................................................................................................................................................................................A...............................................C......................................................................................A......…	699
	4928STDY7071419	B	....................................................................G............................................................................................................................................................................................A......................................................................................................................................A......…	699
	4928STDY7071453	B	....................................................................G............................................................................................................................................................................................A......................................................................................................................................A......…	699
	4928STDY7071454	B	....................................................................G............................................................................................................................................................................................A......................................................................................................................................A......…	699
	4928STDY7071455	B	....................................................................G............................................................................................................................................................................................A......................................................................................................................................A......…	699
	4928STDY7071456	B	....................................................................G............................................................................................................................................................................................A......................................................................................................................................A......…	699
	4928STDY7071457	B	....................................................................G............................................................................................................................................................................................A......................................................................................................................................A......…	699
	4928STDY7071509	B	.............................................................T......G..........................................................................................................................................................................................................................G........................................................................................................A......…	699
	4928STDY7071510	B	.............................................................T......G..........................................................................................................................................................................................................................G........................................................................................................A......…	699
	4928STDY7071538	B	.............................................................T...................................................................................................................................................................................................A.............................G.......................T....................................................................C...........G......…	699
	4928STDY7071539	B	.............................................................T...................................................................................................................................................................................................A.............................G.......................T....................................................................C...........G......…	699
	4928STDY7071541	B	.............................................................T...................................................................................................................................................................................................A.............................G.......................T....................................................................C...........G......…	699
	4928STDY7071568	B	.............................................................T......G..........................................................................................................................................................................................................................G........................................................................................................A......…	699
	4928STDY7071569	B	.............................................................T......G..........................................................................................................................................................................................................................G........................................................................................................A......…	699
	4928STDY7071585	B	.............................................................T......G..........................................................................................................................................................................................................................G........................................................................................................A......…	699
	4928STDY7071598	B	.............................................................T...................................................................................................................................................................................................A.............................G.......................T....................................................................C...........G......…	699
	4928STDY7071620	B	....................................................................G............................................................................................................................................................................................A......................................................................................................................................A......…	699
	4928STDY7071621	B	....................................................................G............................................................................................................................................................................................A......................................................................................................................................A......…	699
	4928STDY7071623	B	....................................................................G............................................................................................................................................................................................A......................................................................................................................................A......…	699
	4928STDY7071662	B	....................................................................G............................................................................................................................................................................................A...............................................C......................................................................................A......…	699
	4928STDY7071675	B	.............................................................T......G..........................................................................................................................................................................................................................G........................................................................................................A......…	699
	4928STDY7071689	B	....................................................................G............................................................................................................................................................................................A......................................................................................................................................A......…	699
	4928STDY7071735	B	.............................................................T......G..........................................................................................................................................................................................................................G........................................................................................................A......…	699
	4928STDY7071758	B	....................................................................G............................................................................................................................................................................................A......................................................................................................................................A......…	699
	4928STDY7387679	B	.............................................................T......G..........................................................................................................................................................................................................................G........................................................................................................A......…	699
	4928STDY7387731	B	....................................................................G............................................................................................................................................................................................A......................................................................................................................................A......…	699
	4928STDY7387787	B	....................................................................G............................................................................................................................................................................................A......................................................................................................................................A......…	699
	4928STDY7387797	B	....................................................................G............................................................................................................................................................................................A...............................................C......................................................................................A......…	699
	4928STDY7387800	B	....................................................................G............................................................................................................................................................................................A...............................................C......................................................................................A......…	699
	4928STDY7387840	B	....................................................................G............................................................................................................................................................................................A......................................................................................................................................A......…	699
	4928STDY7387877	B	....................................................................G............................................................................................................................................................................................A......................................................................................................................................A......…	699
	4928STDY7387886	B	....................................................................G............................................................................................................................................................................................A......................................................................................................................................A......…	699
	4928STDY7387890	B	.............................................................T......G..........................................................................................................................................................................................................................G........................................................................................................A......…	699
	55EA1	B	....................................................................G............................................................................................................................................................................................A......................................................................................................................................A......…	699
	6H2_DIV0141	B	....................................................................G............................................................................................................................................................................................A......................................................................................................................................A......…	699
	7H8_DIV0219	B	.............................................................T......G............................................................................................................................................................................................A.....T...A...................G........................................................................................................A......…	699
	8EA1	B	....................................................................G............................................................................................................................................................................................A......................................................................................................................................A......…	699
	8S3	B	.............................................................T......G..........................................................................................................................................................................................................................G........................................................................................................A......…	699
	ARL09-409	B	....................................................................G............................................................................................................................................................................................A......................................................................................................................................A......…	699
	BIO4598	B	....................................................................G............................................................................................................................................................................................A...............................................C......................................................................................A......…	699
	BIOML-A3	B	....................................................................G............................................................................................................................................................................................A...............................................C......................................................................................A......…	699
	BIOPOP-3ALE	B	.............................................................T...................................................................................................................................................................................................A.............................G.......................T....................................................................C...........G......…	699
	BIOPOP-3WT	B	.............................................................T...................................................................................................................................................................................................A.............................G.......................T....................................................................C...........G......…	699
	BM4105-RF	B	.............................................................T...................................................................................................................................................................................................A.............................G.......................T....................................................................C...........G......…	699
	BM4107	B	.............................................................T...................................................................................................................................................................................................A.............................G.......................T....................................................................C...........G......…	699
	BMECCcat_4	B	.............................................................T...................................................................................................................................................................................................A.............................G.......................T....................................................................C...........G......…	699
	BMpECCcat_2	B	.............................................................T...................................................................................................................................................................................................A.............................G.......................T....................................................................C...........G......…	699
	BSD2780061688st2_C8	B	....................................................................G............................................................................................................................................................................................A......................................................................................................................................A......…	699
	C603	B	....................................................................G............................................................................................................................................................................................A...............................................C......................................................................................A......…	699
	cau273	B	....................................................................G............................................................................................................................................................................................A......................................................................................................................................A......…	699
	cau274	B	....................................................................G............................................................................................................................................................................................A...............................................C......................................................................................A......…	699
	CBA7134	B	....................................................................G............................................................................................................................................................................................A......................................................................................................................................A......…	699
	com12	B	.............................................................T...................................................................................................................................................................................................A.............................G.......................T....................................................................C...........G......…	699
	Com15	B	....................................................................G............................................................................................................................................................................................A......................................................................................................................................A......…	699
	CVM_N52656	B	....................................................................G............................................................................................................................................................................................A......................................................................................................................................A......…	699
	CVM_N52732	B	....................................................................G............................................................................................................................................................................................A......................................................................................................................................A......…	699
	CVM_N52769	B	....................................................................G............................................................................................................................................................................................A......................................................................................................................................A......…	699
	CVM_N54519	B	....................................................................G............................................................................................................................................................................................A......................................................................................................................................A......…	699
	CVM_N54599	B	....................................................................G............................................................................................................................................................................................A......................................................................................................................................A......…	699
	CVM_N55279	B	.............................................................T...................................................................................................................................................................................................A.............................G.......................T....................................................................C...........G......…	699
	CVM_N55290	B	....................................................................G............................................................................................................................................................................................A......................................................................................................................................A......…	699
	CVM_N55317	B	....................................................................G............................................................................................................................................................................................A......................................................................................................................................A......…	699
	CVM_N59513F	B	.............................................................T...................................................................................................................................................................................................A.............................G.......................T....................................................................C...........G......…	699
	CVM_N59531F	B	....................................................................G............................................................................................................................................................................................A......................................................................................................................................A......…	699
	CVM_N59559F	B	....................................................................G............................................................................................................................................................................................A......................................................................................................................................A......…	699
	CVM_N59589F	B	.............................................................T...................................................................................................................................................................................................A.............................G.......................T....................................................................C...........G......…	699
	CVM_N59613F	B	.............................................................T......G............................................................................................................................................................................................A.............................G.......................T....................................................................C...........G......…	699
	CVM_N59624F	B	.............................................................T...................................................................................................................................................................................................A.............................G.......................T....................................................................C...........G......…	699
	CVM_N59653F	B	.............................................................T......G............................................................................................................................................................................................A.............................G.......................T....................................................................C...........G......…	699
	CVM_N59711F	B	.............................................................T...................................................................................................................................................................................................A.............................G....................T..T....................................................................C...........G......…	699
	CVM_N59745F	B	.............................................................T...................................................................................................................................................................................................A.............................G.......................T....................................................................C...........G......…	699
	CVM_N59943F	B	....................................................................G............................................................................................................................................................................................A......................................................................................................................................A......…	699
	CVM_N59947F	B	.............................................................T......G............................................................................................................................................................................................A.............................G.......................T....................................................................C...........G......…	699
	CVM_N60001F	B	.............................................................T...................................................................................................................................................................................................A.............................G.......................T....................................................................C...........G......…	699
	CVM_N60190F	B	....................................................................G............................................................................................................................................................................................A......................................................................................................................................A......…	699
	CVM_N60417F	B	....................................................................G............................................................................................................................................................................................A...............................................C......................................................................................A......…	699
	DMEA02	B	....................................................................G............................................................................................................................................................................................A......................................................................................................................................A......…	699
	DT1-1	B	....................................................................G............................................................................................................................................................................................A......................................................................................................................................A......…	699
	FA3	B	....................................................................G............................................................................................................................................................................................A...............................................................................................A......................................A......…	699
	FS86 - gluP	B	....................................................................G............................................................................................................................................................................................A......................................................................................................................................A......…	699
	Gr17	B	....................................................................G............................................................................................................................................................................................A......................................................................................................................................A......…	699
	HB-1	B	....................................................................G............................................................................................................................................................................................A...............................................C......................................................................................A......…	699
	Hp_22-12_05	B	....................................................................G............................................................................................................................................................................................A......................................................................................................................................A......…	699
	Hp_5-10	B	....................................................................G............................................................................................................................................................................................A......................................................................................................................................A......…	699
	Hp_5-10_05	B	....................................................................G............................................................................................................................................................................................A......................................................................................................................................A......…	699
	Hp_7-8	B	....................................................................G............................................................................................................................................................................................A......................................................................................................................................A......…	699
	Hp_7-8_05	B	....................................................................G............................................................................................................................................................................................A......................................................................................................................................A......…	699
	HPCN13	B	....................................................................G............................................................................................................................................................................................A......................................................................................................................................A......…	699
	HY07	B	.............................................................T...................................................................................................................................................................................................A.............................G.......................T....................................................................C...........G......…	699
	IIFCSG-B5	B	.............................................................T......G............................................................................................................................................................................................A.............................G.......................T....................................................................C...........G......…	699
	JB00008	B	....................................................................G............................................................................................................................................................................................A......................................................................................................................................A......…	699
	JE1	B	.............................................................T......G..........................................................................................................................................................................................................................G........................................................................................................A......…	699
	KACC15689	B	....................................................................G............................................................................................................................................................................................A......................................................................................................................................A......…	699
	KACC15700	B	....................................................................G............................................................................................................................................................................................A......................................................................................................................................A......…	699
	KACC15711	B	....................................................................G............................................................................................................................................................................................A......................................................................................................................................A......…	699
	KACC15960	B	............................T.......................................G............................................................................................................................................................................................A......................................................................................................................................A......…	699
	KACC15962	B	....................................................................G............................................................................................................................................................................................A......................................................................................................................................A......…	699
	KACC16076	B	....................................................................G............................................................................................................................................................................................A......................................................................................................................................A......…	699
	KACC16093	B	....................................................................G............................................................................................................................................................................................A......................................................................................................................................A......…	699
	KACC16097	B	....................................................................G............................................................................................................................................................................................A......................................................................................................................................A......…	699
	KACC16100	B	....................................................................G............................................................................................................................................................................................A......................................................................................................................................A......…	699
	KACC16106	B	....................................................................G............................................................................................................................................................................................A......................................................................................................................................A......…	699
	KMB_624	B	.............................................................T......G..........................................................................................................................................................................................................................G........................................................................................................A......…	699
	LCT-EF20	B	....................................................................G............................................................................................................................................................................................A......................................................................................................................................A......…	699
	LCT-EF258	B	....................................................................G............................................................................................................................................................................................A......................................................................................................................................A......…	699
	LCT-EF90	B	....................................................................G............................................................................................................................................................................................A......................................................................................................................................A......…	699
	L-X	B	.............................................................T......G..........................................................................................................................................................................................................................G........................................................................................................A......…	699
	M1126	B	....................................................................G............................................................................................................................................................................................A......................................................................................................................................A......…	735
	M208	B	....................................................................G............................................................................................................................................................................................A......................................................................................................................................A......…	735
	M210	B	....................................................................G............................................................................................................................................................................................A......................................................................................................................................A......…	735
	M212	B	--------------------------------------------------.................-G..........................................................................................................................................................................................	684
	M2124	B	....................................................................G............................................................................................................................................................................................A......................................................................................................................................A......…	735
	M213	B	....................................................................G............................................................................................................................................................................................A......................................................................................................................................A......…	735
	M3K31	B	....................................................................G............................................................................................................................................................................................A......................................................................................................................................A......…	699
	M426	B	....................................................................G............................................................................................................................................................................................A......................................................................................................................................A......…	735
	M5123	B	....................................................................G............................................................................................................................................................................................A......................................................................................................................................A......…	699
	M641	B	....................................................................G............................................................................................................................................................................................A......................................................................................................................................A......…	735
	M648	B	....................................................................G............................................................................................................................................................................................A......................................................................................................................................A......…	699
	M749	B	--------------------------------------------------.................-G..........................................................................................................................................................................................	684
	M750	B	....................................................................G............................................................................................................................................................................................A......................................................................................................................................A......…	735
	M754	B	....................................................................G............................................................................................................................................................................................A......................................................................................................................................A......…	735
	M755	B	....................................................................G............................................................................................................................................................................................A......................................................................................................................................A......…	699
	MGYG-HGUT-02320	B	.............................................................T...................................................................................................................................................................................................A.............................G....................T..T....................................................................C...........G......…	699
	MJR8396B	B	....................................................................G............................................................................................................................................................................................A......................................................................................................................................A......…	699
	P12_C_A28_2916_1	B	.............................................................T...................................................................................................................................................................................................A.............................G.......................T....................................................................C...........G......…	699
	P12_C_A35_2951_1	B	.............................................................T...................................................................................................................................................................................................A.............................G.......................T....................................................................C...........G......…	699
	P16_C_A14_2855_1	B	.............................................................T...................................................................................................................................................................................................A.............................G.......................T....................................................................C...........G......…	699
	P18_C_A35_2963_1	B	.............................................................T...................................................................................................................................................................................................A.............................G.......................T....................................................................C...........G......…	699
	P3_C_A35_2933_1	B	.............................................................T...................................................................................................................................................................................................A.............................G.......................T....................................................................C...........G......…	699
	P5_CL_A_35_2938_1	B	.............................................................T......G............................................................................................................................................................................................A.............................G.......................................................................C................................A......…	699
	P5_CL_A35_2938_1	B	.............................................................T......G............................................................................................................................................................................................A.............................G.......................................................................C................................A......…	699
	P7_C_A14_2837_1	B	.............................................................T...................................................................................................................................................................................................A.............................G.......................T....................................................................C...........G......…	699
	PC4_1	B	.............................................................T...................................................................................................................................................................................................A.............................G.......................T....................................................................C...........G......…	699
	R_A73	B	.............................................................T......G............................................................................................................................................................................................A.....T.......................G........................................................................................................A......…	699
	R10	B	.............................................................T...................................................................................................................................................................................................A.............................G.......................T....................................................................C...........G......…	699
	R2	B	....................................................................G............................................................................................................................................................................................A......................................................................................................................................A......…	699
	R26E	B	....................................................................G............................................................................................................................................................................................A......................................................................................................................................A......…	699
	R4E	B	....................................................................G............................................................................................................................................................................................A......................................................................................................................................A......…	699
	SCPM-O-B-8400	B	....................................................................G............................................................................................................................................................................................A......................................................................................................................................A......…	699
	SD2A-2	B	....................................................................G............................................................................................................................................................................................A...............................................C......................................................................................A......…	699
	SN592	B	..........................A..................................T...................................................................................................................................................................................................A.............................G.......................T....................................................................C...........G......…	699
	SP15	B	....................................................................G............................................................................................................................................................................................A......................................................................................................................................A......…	699
	SRCM103341	B	....................................................................G............................................................................................................................................................................................A......................................................................................................................................A......…	699
	SRCM103470	B	....................................................................G............................................................................................................................................................................................A......................................................................................................................................A......…	699
	SWEnt-1198	B	.............................................................T...................................................................................................................................................................................................A.............................G.......................T....................................................................C...........G......…	699
	T110	B	.............................................................T......G..........................................................................................................................................................................................................................G........................................................................................................A......…	699
	TK-P5D	B	.............................................................T......G..........................................................................................................................................................................................................................G........................................................................................................A......…	699
	TR10-27	B	....................................................................G............................................................................................................................................................................................A......................................................................................................................................A......…	699
	TX1330	B	.............................................................T...................................................................................................................................................................................................A.............................G.......................T....................................................................C...........G......…	699
	TX1337RF	B	.............................................................T...................................................................................................................................................................................................A.............................G.......................T....................................................................C...........G......…	699
	UAA1280	B	.............................................................T......G............................................................................................................................................................................................A.............................G........................................................................................................A......…	699
	UAMSEF_24	B	.............................................................T...................................................................................................................................................................................................A.............................G.......................T................................................................................A......…	699
	UBA4566	B	.............................................................T......G............................................................................................................................................................................................A.............................G.......................T....................................................................C...........G......…	699
	UBEF-41	B	.............................................................T......G..........................................................................................................................................................................................................................G........................................................................................................A......…	699
	UC7256	B	....................................................................G............................................................................................................................................................................................A......................................................................................................................................A......…	699
	UC8668	B	....................................................................G............................................................................................................................................................................................A......................................................................................................................................A......…	699
	UCN72	B	.............................................................T...................................................................................................................................................................................................A.............................G.......................T....................................................................C...........G......…	699
	UCN73	B	.............................................................T...................................................................................................................................................................................................A.............................G.......................T....................................................................C...........G......…	699
	W141	B	....................................................................G............................................................................................................................................................................................A......................................................................................................................................A......…	699
	W148	B	....................................................................G............................................................................................................................................................................................A......................................................................................................................................A......…	699
	102-1	L	....................................................................G............................................................................................................................................................................................A......................................................................................................................................A......…	699
	104-1	L	....................................................................G............................................................................................................................................................................................A...............................................C......................................................................................A......…	699
	105-1	L	....................................................................G............................................................................................................................................................................................A......................................................................................................................................A......…	699
	106-1	L	....................................................................G............................................................................................................................................................................................A...............................................C......................................................................................A......…	699
	1-1	L	....................................................................G............................................................................................................................................................................................A......................................................................................................................................A......…	699
	12-1	L	....................................................................G............................................................................................................................................................................................A......................................................................................................................................A......…	699
	18-1	L	....................................................................G............................................................................................................................................................................................A......................................................................................................................................A......…	699
	25-1	L	....................................................................G............................................................................................................................................................................................A......................................................................................................................................A......…	699
	26-1	L	....................................................................G............................................................................................................................................................................................A......................................................................................................................................A......…	699
	28-1	L	....................................................................G............................................................................................................................................................................................A......................................................................................................................................A......…	699
	3-1	L	....................................................................G............................................................................................................................................................................................A......................................................................................................................................A......…	699
	32-1	L	....................................................................G............................................................................................................................................................................................A......................................................................................................................................A......…	699
	4-1	L	.............................................................T......G..........................................................................................................................................................................................................................G........................................................................................................A......…	699
	44-1	L	.............................................................T......G..........................................................................................................................................................................................................................G........................................................................................................A......…	699
	45-1	L	.............................................................T...................................................................................................................................................................................................A.............................G.......................T....................................................................C...........G......…	699
	46-1	L	.............................................................T...................................................................................................................................................................................................A.............................G.......................T....................................................................C...........G......…	699
	5-1	L	.............................................................T......G..........................................................................................................................................................................................................................G........................................................................................................A......…	699
	54-1	L	....................................................................G............................................................................................................................................................................................A......................................................................................................................................A......…	699
	55-1	L	....................................................................G............................................................................................................................................................................................A......................................................................................................................................A......…	699
	56-1	L	....................................................................G............................................................................................................................................................................................A......................................................................................................................................A......…	699
	6-1	L	.............................................................T......G..........................................................................................................................................................................................................................G........................................................................................................A......…	699
	65-1	L	....................................................................G............................................................................................................................................................................................A......................................................................................................................................A......…	699
	7-1	L	.............................................................T......G..........................................................................................................................................................................................................................G........................................................................................................A......…	699
	73-1	L	....................................................................G............................................................................................................................................................................................A...............................................C......................................................................................A......…	699
	76-1	L	....................................................................G............................................................................................................................................................................................A......................................................................................................................................A......…	699
	77-1	L	....................................................................G............................................................................................................................................................................................A......................................................................................................................................A......…	699
	86-1	L	....................................................................G............................................................................................................................................................................................A......................................................................................................................................A......…	699
	88-1	L	....................................................................G............................................................................................................................................................................................A...............................................C......................................................................................A......…	699
	88-2	L	....................................................................G............................................................................................................................................................................................A......................................................................................................................................A......…	699
	97-1	L	....................................................................G............................................................................................................................................................................................A......................................................................................................................................A......…	699
	AnGM4_AISHA	L	.............................................................T...................................................................................................................................................................................................A.............................G.......................T....................................................................C...........G......…	699
	APC_3826	L	....................................................................G............................................................................................................................................................................................A......................................................................................................................................A......…	699
	APC_3827	L	....................................................................G............................................................................................................................................................................................A......................................................................................................................................A......…	699
	APC_3828	L	....................................................................G............................................................................................................................................................................................A......................................................................................................................................A......…	699
	APC_3830	L	....................................................................G............................................................................................................................................................................................A......................................................................................................................................A......…	699
	APC_3831	L	....................................................................G............................................................................................................................................................................................A......................................................................................................................................A......…	699
	APC_3832	L	....................................................................G............................................................................................................................................................................................A......................................................................................................................................A......…	699
	APC_3833	L	....................................................................G............................................................................................................................................................................................A......................................................................................................................................A......…	699
	APC_3835	L	....................................................................G............................................................................................................................................................................................A......................................................................................................................................A......…	699
	APC_3836	L	....................................................................G............................................................................................................................................................................................A......................................................................................................................................A......…	699
	APC_3837	L	....................................................................G............................................................................................................................................................................................A......................................................................................................................................A......…	699
	APC_3880	L	....................................................................G............................................................................................................................................................................................A......................................................................................................................................A......…	699
	AT1E22	L	.............................................................T...................................................................................................................................................................................................A.............................G.......................T....................................................................C...........G......…	699
	B-4492	L	....................................................................G............................................................................................................................................................................................A......................................................................................................................................A......…	699
	B-4989	L	.............................................................T......G..........................................................................................................................................................................................................................G.....T..................................................................................................A......…	699
	CCM8412	L	.............................................................T...................................................................................................................................................................................................A.............................G.......................T................................................................................A......…	699
	CICC10840	L	..............................A..............................T......G............................................................................................................................................................................................A.............................G.......................T....................................................................C...........G......…	699
	CICC20089	L	....................................................................G............................................................................................................................................................................................A......................................................................................................................................A......…	699
	CICC20680	L	....................................................................G............................................................................................................................................................................................A......................................................................................................................................A......…	699
	CICC24101	L	.............................................................T...................................................................................................................................................................................................A.............................G.......................T................................................................................A......…	699
	CICC6078	L	....................................................................G............................................................................................................................................................................................A......................................................................................................................................A......…	699
	CX-6-2	L	....................................................................G............................................................................................................................................................................................A......................................................................................................................................A......…	699
	DH9003	L	.............................................................T...................................................................................................................................................................................................A.............................G.......................T....................................................................C...........G......…	699
	E843	L	....................................................................G............................................................................................................................................................................................A......................................................................................................................................A......…	699
	EF202	L	....................................................................G............................................................................................................................................................................................A......................................................................................................................................A......…	699
	EF203	L	....................................................................G............................................................................................................................................................................................A......................................................................................................................................A......…	699
	EF204	L	....................................................................G............................................................................................................................................................................................A......................................................................................................................................A......…	699
	EF205	L	....................................................................G............................................................................................................................................................................................A......................................................................................................................................A......…	699
	EF206	L	....................................................................G............................................................................................................................................................................................A......................................................................................................................................A......…	699
	EF207	L	....................................................................G............................................................................................................................................................................................A......................................................................................................................................A......…	699
	EF208	L	....................................................................G............................................................................................................................................................................................A......................................................................................................................................A......…	699
	EF213	L	....................................................................G............................................................................................................................................................................................A......................................................................................................................................A......…	699
	EF214	L	....................................................................G............................................................................................................................................................................................A......................................................................................................................................A......…	699
	EF216	L	.............................................................T...................................................................................................................................................................................................A.............................G.......................T................................................................................A......…	699
	EF217	L	..............................T..............................T...................................................................................................................................................................................................A.............................G.......................T................................................................................A......…	699
	EF218	L	....................................................................G............................................................................................................................................................................................A......................................................................................................................................A......…	699
	EF220	L	....................................................................G............................................................................................................................................................................................A......................................................................................................................................A......…	699
	EF221	L	....................................................................G............................................................................................................................................................................................A......................................................................................................................................A......…	699
	G67-2	L	....................................................................G..........................................................................................................................................................................................................................G........................................................................................................A......…	699
	H53	L	....................................................................G............................................................................................................................................................................................A......................................................................................................................................A......…	699
	HJS001	L	....................................................................G............................................................................................................................................................................................A......................................................................................................................................A......…	699
	HPCN38	L	....................................................................G............................................................................................................................................................................................A......................................................................................................................................A......…	699
	JCM30200	L	....................................................................G............................................................................................................................................................................................A......................................................................................................................................A......…	699
	JDM1	L	....................................................................G............................................................................................................................................................................................A......................................................................................................................................A......…	699
	KCTC21015	L	.............................................................T...................................................................................................................................................................................................A.............................G.......................T................................................................................A......…	699
	L2672-1	L	.............................................................T......G..........................................................................................................................................................................................................................G........................................................................................................A......…	699
	LMG25958	L	.............................................................T...................................................................................................................................................................................................A.............................G.......................T................................................................................A......…	699
	NM29-3	L	....................................................................G............................................................................................................................................................................................A......................................................................................................................................A......…	699
	NM30-4	L	....................................................................G............................................................................................................................................................................................A......................................................................................................................................A......…	699
	NM31-5	L	....................................................................G............................................................................................................................................................................................A......................................................................................................................................A......…	699
	S10-4	L	....................................................................G..........................................................................................................................................................................................................................G........................................................................................................A......…	699
	s-7	L	.............................................................T...................................................................................................................................................................................................A.............................G.......................T................................................................................A......…	699
	SCPM-O-B-8929	L	....................................................................G............................................................................................................................................................................................A......................................................................................................................................A......…	699
	SCPM-O-B-8930	L	....................................................................G............................................................................................................................................................................................A......................................................................................................................................A......…	699
	SCPM-O-B-8931	L	....................................................................G............................................................................................................................................................................................A......................................................................................................................................A......…	699
	SCPM-O-B-8932	L	....................................................................G............................................................................................................................................................................................A......................................................................................................................................A......…	699
	SCPM-O-B-8933	L	....................................................................G............................................................................................................................................................................................A......................................................................................................................................A......…	699
	SCPM-O-B-8939	L	....................................................................G............................................................................................................................................................................................A......................................................................................................................................A......…	699
	SCPM-O-B-8943	L	....................................................................G............................................................................................................................................................................................A......................................................................................................................................A......…	699
	SCPM-O-B-8947	L	....................................................................G............................................................................................................................................................................................A......................................................................................................................................A......…	699
	SCPM-O-B-8948	L	.............................................................T...................................................................................................................................................................................................A.............................G.......................T....................................................................C...........G......…	699
	SCPM-O-B-8953	L	....................................................................G............................................................................................................................................................................................A......................................................................................................................................A......…	699
	Tb32-6	L	....................................................................G............................................................................................................................................................................................A......................................................................................................................................A......…	699
	XJ28301	L	.............................................................T...................................................................................................................................................................................................A.............................G.......................T................................................................................A......…	699
	XJ28304	L	.............................................................T...................................................................................................................................................................................................A.............................G.......................T................................................................................A......…	699
	XZ35303	L	....................................................................G............................................................................................................................................................................................A......................................................................................................................................A......…	699
	XZ37302	L	....................................................................G............................................................................................................................................................................................A......................................................................................................................................A......…	699
	A1, A2 and B refer to E. faecium clades and L is referred to E. lactis.

## Sheet: Table S3
		Table S3. List of well-characterized enterococci (n=137) used for PCR validation of primers.
								Efm classified as
		Strain	Country	Origin	Year	MLST	ABR profile	Clade A	Clade B
		CCP102	Portugal	Hospital	1996	ST18	VAN, TEC, AMP, CIP, ERY, TET, GEN, STR	+	-
		CCP103	Portugal	Hospital	1997	ST670	VAN, TEC, AMP, ERY, TET, GEN, STR	+	-
		CCP104	Portugal	Hospital	1997	ST8	VAN, TEC, AMP, CIP, ERY	+	-
		CCP105	Portugal	Hospital	1998	ST190	VAN, TEC, AMP, CIP, ERY, TET, GEN, STR	+	-
		CCP106	Portugal	Hospital	1999	ST132	VAN, TEC, AMP, CIP, ERY, TET, GEN, STR	+	-
		CCP107	Portugal	Hospital	1999	ST366	VAN, TEC, AMP, CIP, ERY, GEN, STR	+	-
		CCP108	Portugal	Hospital	2000	ST16	VAN, TEC, AMP, ERY, TET, STR	+	-
		CCP109	Portugal	Hospital	2000	ST18	VAN, TEC, AMP, CIP, ERY, TET, GEN	+	-
		CCP110	Portugal	Hospital	2000	ST132	VAN, TEC, AMP, CIP, ERY, TET, GEN	+	-
		CCP111	Portugal	Hospital	2000	ST367	VAN, TEC, AMP, CIP, ERY, GEN, STR	+	-
		CCP112	Portugal	Hospital	2000	ST18	VAN, TEC, AMP, CIP, ERY, STR	+	-
		CCP113	Portugal	Hospital	2001	ST1054	CIP	+	-
		CCP114	Portugal	Hospital	2001	ST719	VAN, TEC, AMP, ERY	+	-
		CCP115	Portugal	Hospital	2001	ST8	VAN, TEC, AMP, CIP, ERY, TET, GEN, STR	+	-
		CCP116	Portugal	Hospital	2001	ST18	VAN, TEC, AMP, CIP, ERY, TET	+	-
		CCP117	Portugal	Hospital	2001	ST132	VAN, TEC, AMP, CIP, ERY, GEN	+	-
		CCP118	Portugal	Hospital	2001	ST132	VAN, TEC, AMP, CIP, ERY, GEN, STR	+	-
		CCP119	Portugal	Hospital	2001	ST18	VAN, TEC, AMP, CIP, ERY	+	-
		CCP120	Portugal	Hospital	2002	ST18	VAN, TEC, AMP, CIP, ERY, TET	+	-
		CCP121	Portugal	Hospital	2002	ST18	VAN, TEC, AMP, CIP, ERY	+	-
		CCP122	Portugal	Hospital	2002	ST390	AMP, CIP, ERY, TET, STR	+	-
		CCP123	Portugal	Hospital	2002	ST280	AMP, ERY, TET	+	-
		CCP124	Portugal	Hospital	2002	ST5	VAN, TEC, CIP, ERY	+	-
		CCP125	Portugal	Hospital	2002	ST132	VAN, AMP, CIP, ERY, GEN	+	-
		CCP126	Portugal	Hospital	2002	ST18	VAN, TEC, AMP, CIP, ERY	+	-
		CCP127	Portugal	Hospital	2002	ST18	VAN, TEC, AMP, CIP, ERY	+	-
		CCP128	Portugal	Hospital	2002	ST132	VAN, TEC, AMP, CIP, ERY	+	-
		CCP129	Portugal	Hospital	2002	ST17	VAN, TEC, AMP, CIP, ERY	+	-
		CCP130	Portugal	Hospital	2003	ST18	VAN, TEC, AMP, CIP, ERY	+	-
		CCP131	Portugal	Hospital	2003	ST280	VAN, TEC, AMP, CIP, ERY	+	-
		CCP132	Portugal	Hospital	2003	ST280	VAN, TEC, AMP, CIP, ERY, GEN	+	-
		CCP133	Portugal	Hospital	2003	ST18	VAN, TEC, AMP, CIP, ERY	+	-
		CCP134	Portugal	Hospital	2003	ST18	VAN, TEC, AMP, CIP, ERY, STR	+	-
		CCP135	Portugal	Hospital	2003	ST132	VAN, TEC, AMP, CIP, ERY, GEN	+	-
		CCP136	Tunisia	Hospital	2003	ST17	VAN, TEC, AMP, CIP, ERY, STR	+	-
		CCP137	Portugal	Hospital	2006	ST280	VAN, TEC, AMP, CIP, ERY	+	-
		CCP138	Portugal	Hospital	2007	ST18	VAN, TEC, AMP, CIP, ERY	+	-
		CCP139	Portugal	Hospital	2007	ST515	VAN, TEC, AMP, CIP, ERY	+	-
		CCP140	Portugal	Hospital	2007	ST78	AMP, CIP, ERY, GEN	+	-
		CCP141	Portugal	Hospital	2007	ST391	VAN, TEC, AMP, CIP, ERY	+	-
		CCP142	Portugal	Hospital	2007	ST18	VAN, TEC, AMP, CIP, ERY	+	-
		CCP143	Portugal	Hospital	2008	ST656	VAN, TEC, AMP, CIP, ERY, TET, STR	+	-
		CCP144	Portugal	Hospital	2011	ST412	VAN, TEC, AMP, CIP, ERY, TET	+	-
		CCP145	Portugal	Hospital	2011	ST412	VAN, TEC, AMP, CIP, ERY, TET	+	-
		CCP146	Portugal	Hospital	2012	ST412	VAN, AMP, CIP, ERY, TET	+	-
		CCP147	Portugal	Hospital	2012	ST117	VAN, AMP, CIP, ERY, TET, GEN	+	-
		CCP148	Portugal	Hospital	2013	ST78	VAN, AMP, CIP, ERY, TET	+	-
		CCP149	Portugal	Hospital	2013	ST117	VAN, AMP, CIP, ERY, TET, GEN	+	-
		CCP150	Portugal	Hospital	2014	ST117	AMP, CIP, ERY, LZD	+	-
		CCP151	Portugal	Hospital	2014	ST117	VAN, TEC, AMP, CIP, ERY, TET, GEN	+	-
		CCP152	Portugal	Hospital	2014	ST117	AMP, CIP, ERY, LZD	+	-
		CCP153	Portugal	Hospital	2014	ST117	VAN, TEC, AMP, CIP	+	-
		CCP154	Portugal	Hospital	2019	ST117	VAN, AMP, CIP, ERY, STR	+	-
		CCP155	Portugal	Hospital	2019	ST80	VAN, TEC, AMP, CIP, ERY	+	-
		CCP156	Portugal	Hospital	NK	ST18	VAN, TEC, AMP, CIP, ERY, TET, GEN	+	-
		CCP157	Portugal	Hospital	NK	ST18	VAN, TEC, AMP, CIP, ERY, TET	+	-
		CCP158	Portugal	Healthy volunteers	2001	ST845	ERY	+	-
		CCP159	Portugal	Healthy volunteers	2001	ST32	ERY, TET, STR	+	-
		CCP160	Portugal	Healthy volunteers	2001	ST845	CIP, ERY, TET, STR	+	-
		CCP161	Portugal	Healthy volunteers	2001	ST18	VAN, TEC, AMP, CIP, ERY, TET, GEN, STR	+	-
		CCP162	Portugal	Healthy volunteers	2001	ST89	VAN, TEC, ERY, TET, STR	+	-
		CCP163	Portugal	Healthy volunteers	2001	ST846	TET, ERY, CIP, STR	+	-
		CCP164	Tunisia	Cow milk	2003	ST1058	CIP, ERY, TET, LZD	+	-
		CCP165	Tunisia	Cow milk	2003	ST1058	CIP, ERY, TET, LZD	+	-
		CCP166	Tunisia	Cow milk	2003	ST1058	CIP, ERY, TET, LZD	+	-
		CCP167	Portugal	Piggery	2006	ST428	ERY, TET, GEN	+	-
		CCP168	Portugal	Piggery	2006	ST393	AMP, ERY, TET, GEN, STR	+	-
		CCP169	Portugal	Piggery	2006	ST848	ERY, TET, STR	+	-
		CCP170	Portugal	Piggery	2006	ST393	AMP, CIP, ERY, TET, GEN, STR	+	-
		CCP171	Portugal	Piggery	2006	ST5	ERY, TET	+	-
		CCP172	Portugal	Piggery	2006	ST264	AMP, TET, STR	+	-
		CCP173	Portugal	Piggery	2006	ST264	AMP, CIP, ERY, TET, STR	+	-
		CCP174	Portugal	Piggery	2006	ST32	TET	+	-
		CCP175	Portugal	Piggery	2006	ST430	AMP, ERY, TET, STR	+	-
		CCP176	Portugal	Piggery	2006	ST132	VAN, TEC, AMP, ERY, GEN	+	-
		CCP177	Portugal	Piggery	2006	ST859	AMP, CIP, ERY, TET, GEN, STR	+	-
		CCP178	Portugal	Piggery	2006	ST430	AMP, CIP, ERY, TET, STR	+	-
		CCP179	Portugal	Piggery	2006	ST431	AMP, CIP, ERY, TET, STR	+	-
		CCP180	Portugal	Piggery	2007	ST432	ERY, TET	+	-
		CCP181	Portugal	Piggery	2007	ST185	VAN, TEC, TET	+	-
		CCP182	Portugal	Piggery	2007	ST185	VAN, TEC, CIP, TET	+	-
		CCP183	Portugal	Piggery	2007	ST133	ERY, TET, STR	+	-
		CCP184	Angola	Poultry environment	2013	ST29	-	+	-
		CCP185	Portugal	Poultry carcass	1999	ST196	VAN, TEC,TET	+	-
		CCP186	Portugal	Poultry carcass	1999	ST421	ERY, TET	+	-
		CCP187	Portugal	Poultry carcass	1999	ST157	VAN, TEC, CIP, ERY, TET	+	-
		CCP188	Portugal	Poultry carcass	1999	ST405	VAN, TEC, CIP, ERY, STR	+	-
		CCP189	Portugal	Poultry carcass	1999	ST236	VAN, TEC, CIP, ERY, TET, STR	+	-
		CCP190	Portugal	Poultry carcass	2001	ST27	TET, STR	+	-
		CCP191	Portugal	Poultry carcass	2001	ST148	AMP, CIP, ERY, TET, GEN, STR	+	-
		CCP192	Portugal	Poultry carcass	2001	ST450	VAN, TEC, CIP, ERY, TET, STR	+	-
		CCP193	Portugal	Poultry carcass	2001	ST406	VAN, TEC, CIP, ERY, TET, GEN, STR	+	-
		CCP194	Portugal	Poultry carcass	2001	ST9	VAN, TEC, ERY, TET, STR	+	-
		CCP195	Portugal	Swine faeces	2007	ST150	AMP, CIP, ERY, TET, STR	+	-
		CCP196	Angola	Swine faeces	2013	ST971	AMP, CIP, TET, STR	+	-
		CCP197	Portugal	Trout	2012	ST32	ERY, TET	+	-
		CCP198	Portugal	Trout	2012	ST32	CIP, ERY, TET	+	-
		CCP199	Portugal	Trout	2012	ST683	TET, STR	+	-
		CCP200	Portugal	Trout	2012	ST1059	-	+	-
		CCP201	Portugal	Aquaculture	2010	ST101	TET	+	-
		CCP202	Portugal	Aquaculture	2011	ST30	TET, STR	+	-
		CCP203	Portugal	Ready-to-eat salad	2010	ST640	ERY, TET	+	-
		CCP204	Portugal	Ready-to-eat salad	2010	ST640	-	+	-
		CCP205	Portugal	River	2003	ST18	VAN, TEC, AMP, CIP, ERY, STR	+	-
		CCP206	Portugal	River	2003	ST369	VAN, TEC, AMP, CIP, ERY, GEN, STR	+	-
		CCP207	Portugal	River	2003	ST369	VAN, TEC, AMP, CIP, ERY, STR	+	-
		CCP208	Portugal	Sewage	2001	ST132	AMP, CIP, GEN	+	-
		CCP209	Portugal	Sewage	2001	ST368	VAN, AMP, CIP, ERY, GEN, STR	+	-
		CCP210	Portugal	Sewage	2001	ST132	VAN, TEC, AMP, CIP, ERY, STR	+	-
		CCP211	Portugal	Sewage	2001	ST17	AMP, CIP, ERY, TET, GEN, STR	+	-
		CCP212	Portugal	Hospital	2019	ST2215	-	-	+
		CCP213	Portugal	Hospital	2019	ST329	ERY	-	+
		CCP214	Portugal	Hospital	2020	ST361	ERY	-	+
		CCP215	Portugal	Hospital	2022	ST994	ERY	-	+
		CCP216	Portugal	Hospital	2022	ST118	-	-	+
		CCP217	Portugal	Healthy volunteers	2001	ST798	CIP, ERY, STR	-	+
		CCP218	Portugal	Healthy volunteers	2001	ST361	ERY	-	+
		CCP219	Portugal	Healthy volunteers	2022	ST75	ERY, TET	-	+
		CCP220	Portugal	Healthy volunteers	2022	ST717	ERY	-	+
		CCP221	Portugal	Healthy volunteers	2022	ST361	ERY, TET	-	+
		CCP222	Portugal	Healthy volunteers	2022	ST2097	ERY	-	+
		CCP223	Portugal	Healthy volunteers	2022	ST2223	ERY	-	+
		CCP224	Portugal	Healthy volunteers	2022	ST2097	ERY	-	+
		CCP225	Portugal	Healthy volunteers	2022	ST800	ERY	-	+
		CCP226	Portugal	Healthy volunteers	2022	ST2224	ERY	-	+
		CCP227	Portugal	Healthy volunteers	2022	ST2021	ERY	-	+
		CCP228	Portugal	Healthy volunteers	2022	ST640	ERY, TET, STR	-	+
		CCP229	Portugal	Healthy volunteers	2022	ST233	ERY	-	+
		CCP230	Portugal	Healthy volunteers	2022	ST107	-	-	+
		CCP231	Portugal	Healthy volunteers	2022	ST94	ERY	-	+
		CCP232	Portugal	Piggery	2006	ST695	ERY, TET	-	+
		CCP233	Portugal	Piggery	2006	ST108	ERY, TET	-	+
		CCP234	Portugal	Trout	2012	ST1060	CIP	-	+
		CCP235	Portugal	LTCF	2016	ST1284	ERY, STR	-	+
		CCP236	Portugal	LTCF	2016	ST74	ERY	-	+
		CCP237	Portugal	Sewage	2002	ST123	AMP, CIP, ERY, TET, STR	-	+
		CCP238	Portugal	River	2003	ST1055	-	-	+
		Abbreviations: AMP, ampicillin; CCP, Culture Collection of Porto (https://ccp.ff.up.pt/); CIP, ciprofloxacin; ERY, erythromycin; GEN, gentamicin;
		LIN, linezolid; LTCF, long-term care facility; STR, streptomycin; ST, sequence type; TEC, teicoplanin; TET, tetracycline.VAN, vancomycin.
		Isolates CCP212, CCP213, CCP214, CCP215 and CCP216 correspond to HPH55b, HPH67, HPH133, HPH282 and HPH288 respectively.

## Sheet: Table S4
	Table S4. Virulence gene content of E. lactis clinical isolates.
	Isolate	Surface-Exposed Cell-Wall Anchored Proteins and Miscellaneous					Carbohydrate Metabolism, Regulation, Transport		PGC 1 (fms21-20)		PGC 2 (fms14-fms17-fms13)			PGC 3 (EmpABC)			PGC 4 (fms11-fms19-fms16)			General stress proteins
		acm	scm	sgrA	fibronectin	sagA	ccpA	bepA	fms21	fms20	fms14	fms17	fms13	ebpAEfm	ebpBEfm	ebpCEfm	fms16	fms19	fms11	gls20	gls33	glsB
	HPH55b	△acm			△fibronectin		ccpA	bepA	fms21	fms20	fms14	△fms17	fms13	△ebpAEfm	△ebpBEfm	ebpCEfm				gls20	gls33	glsB
	HPH67	acm	scm		△fibronectin	△sagA	ccpA	bepA	fms21	fms20	fms14	fms17	fms13	△ebpAEfm	△ebpBEfm	ebpCEfm				gls20	△gls33	glsB
	HPH133	acm		△sgrA	△fibronectin	△sagA	ccpA	bepA			fms14	fms17	fms13	△ebpAEfm	ebpBEfm	ebpCEfm	fms16	fms19	△fms11	gls20	△gls33	glsB
	HPH282	acm		sgrA	△fibronectin	△sagA	ccpA	bepA	△fms21	fms20	△fms14	fms17	△fms13							gls20	△gls33	glsB
	HPH288	acm		△sgrA	△fibronectin	△sagA	ccpA	bepA	fms21	fms20	fms14	fms17	fms13				fms16	fms19	fms11	gls20	△gls33	glsB
	Abbreviations:The virulence genes are presented in different grey tones according to the highest homology they present with. Truncated forms are represented with Δ.
	Homology
		1
		≥99%<100%
		≥97%<99%
		≥95%<97%
		≥90%<95%
		≥80%<90%
